# Supplementary material for: 5-Amino-3-(4H-1,2,4-triazol-4-yl)-1H-1,2,4-triazole
Source: Acta Crystallogr Sect E Struct Rep Online. 2012 Aug 11;68(Pt 9):o2700–1. doi: 10.1107/S1600536812034691 (PMC3435720; doi:10.1107/S1600536812034691)
Supplement: Supplementary file 1 [file e-68-o2700-sup1.cif]

##############################################################################
#                                                                            #
# This CIF contains the data in a paper accepted for publication in          #
# Acta Crystallographica Section E. It conforms to the requirements of       #
# Notes for Authors for Acta Crystallographica Section E, and has been       #
# peer reviewed under the auspices of the IUCr Commission on Journals.       #
#                                                                            #
# Full details of the Crystallographic Information File format               #
# are given in the paper "The Crystallographic Information File (CIF):       #
# a New Standard Archive File for Crystallography" by S. R. Hall, F. H.      #
# Allen and I. D. Brown [Acta Cryst. (1991), A47, 655-685].                  #
#                                                                            #
# The current version of the core CIF dictionary is obtainable from          #
# ftp://ftp.iucr.org/pub/cif_core.dic.                                       #
#                                                                            #
# Software is freely available for graphical display of the structure(s)     #
# in this CIF. For information consult the CIF software page                 #
# http://www.iucr.org/resources/cif/software.                                #
#                                                                            #
# This file may be used for bona fide research purposes within the           #
# scientific community so long as proper attribution is given to the journal # 
# article from which it was obtained.                                        #
#                                                                            #
##############################################################################
data_global
_journal_date_recd_electronic     2012-07-25
_journal_date_accepted     2012-08-04
_journal_name_full     'Acta Crystallographica, Section E'
_journal_year     2012
_journal_volume     68
_journal_issue      9
_journal_page_first     o2700
_journal_page_last     o2701
_journal_paper_category     QO
_journal_paper_doi     10.1107/S1600536812034691
_journal_coeditor_code     TK5136
_publ_contact_author_name     'Filipe A. Almeida Paz'
_publ_contact_author_address
;
 Department of Chemistry
 University of Aveiro
 CICECO
 3810-193 Aveiro
 Portugal
;
_publ_contact_author_email     filipe.paz@ua.pt
_publ_contact_author_fax     '+351 234 401470'
_publ_contact_author_phone     '+351 234 370200'
_publ_section_title
;
5-Amino-3-(4<i>H</i>-1,2,4-triazol-4-yl)-1<i>H</i>-1,2,4-triazole
;
loop_
    _publ_author_name
    _publ_author_footnote
    _publ_author_address
    'Liu, Bing' .
;
Department of Chemistry
University of Aveiro
CICECO
3810-193 Aveiro
Portugal
REQUIMTE
Departamento de Qu\'imica e Bioqu\'imica,
Faculdade de Ci\^encias,
Universidade do Porto
4169-007 Porto
Portugal
;
    'Tom\'e, Jo\~ao P. C.' .
;
Department of Chemistry
University of Aveiro
QOPNA
3810-193 Aveiro
Portugal
;
    'Cunha-Silva, Lu\'is' .
;
REQUIMTE
Departamento de Qu\'imica e Bioqu\'imica,
Faculdade de Ci\^encias,
Universidade do Porto
4169-007 Porto
Portugal
;
    'Almeida Paz, Filipe A.' .
;
Department of Chemistry
University of Aveiro
CICECO
3810-193 Aveiro
Portugal
;
data_I
_chemical_name_systematic
;
5-Amino-3-(4<i>H</i>-1,2,4-triazol-4-yl)-1<i>H</i>-1,2,4-triazole
;
_chemical_name_common     ?
_chemical_formula_moiety     'C4 H5 N7'
_chemical_formula_sum     'C4 H5 N7'
_chemical_formula_iupac     'C4 H5 N7'
_chemical_formula_weight     151.15
_chemical_melting_point     ?
_symmetry_cell_setting     monoclinic
_symmetry_space_group_name_H-M     'P 21/n'
_symmetry_space_group_name_Hall     '-P 2yn'
loop_
    _symmetry_equiv_pos_as_xyz
    'x, y, z'
    '-x+1/2, y+1/2, -z+1/2'
    '-x, -y, -z'
    'x-1/2, -y-1/2, z-1/2'
_cell_length_a     13.765(3)
_cell_length_b     5.9378(12)
_cell_length_c     16.635(4)
_cell_angle_alpha     90.00
_cell_angle_beta     112.914(12)
_cell_angle_gamma     90.00
_cell_volume     1252.4(5)
_cell_formula_units_Z     8
_cell_measurement_reflns_used     823
_cell_measurement_theta_min     2.66
_cell_measurement_theta_max     21.71
_cell_measurement_temperature     293(2)
_exptl_crystal_description     prism
_exptl_crystal_colour     yellow
_exptl_crystal_size_max     0.10
_exptl_crystal_size_mid     0.05
_exptl_crystal_size_min     0.03
_exptl_crystal_density_diffrn     1.603
_exptl_crystal_density_meas     ?
_exptl_crystal_density_method     'not measured'
_exptl_crystal_F_000     624
_exptl_absorpt_coefficient_mu     0.119
_exptl_absorpt_correction_type     multi-scan
_exptl_absorpt_process_details
;
(SADABS; Sheldrick, 1998)
;
_exptl_absorpt_correction_T_min     0.9882
_exptl_absorpt_correction_T_max     0.9964
_exptl_special_details
;
;
_diffrn_ambient_temperature     293(2)
_diffrn_radiation_type     MoK\a
_diffrn_radiation_wavelength     0.71073
_diffrn_radiation_source     'fine-focus sealed tube'
_diffrn_radiation_monochromator     graphite
_diffrn_measurement_device_type     'Bruker X8 Kappa CCD APEXII'
_diffrn_measurement_method     '\w / \f scans'
_diffrn_detector_area_resol_mean     ?
_diffrn_reflns_number     8003
_diffrn_reflns_av_R_equivalents     0.0792
_diffrn_reflns_av_sigmaI/netI     0.0900
_diffrn_reflns_theta_min     3.67
_diffrn_reflns_theta_max     25.02
_diffrn_reflns_theta_full     25.02
_diffrn_measured_fraction_theta_max     0.996
_diffrn_measured_fraction_theta_full     0.996
_diffrn_reflns_limit_h_min     -16
_diffrn_reflns_limit_h_max     16
_diffrn_reflns_limit_k_min     -7
_diffrn_reflns_limit_k_max     5
_diffrn_reflns_limit_l_min     -19
_diffrn_reflns_limit_l_max     19
_diffrn_standards_number     0
_diffrn_standards_interval_count     .
_diffrn_standards_interval_time     .
_diffrn_standards_decay_%     ?
_refine_special_details
;
Refinement of <i>F</i>^2^ against ALL reflections. The weighted <i>R</i>-factor
<i>wR</i> and goodness of fit <i>S</i> are based on <i>F</i>^2^, conventional
<i>R</i>-factors <i>R</i> are based on <i>F</i>, with <i>F</i> set to zero for
negative <i>F</i>^2^. The threshold expression of <i>F</i>^2^ >
\s(<i>F</i>^2^) is used only for calculating <i>R</i>-factors(gt) <i>etc</i>.
and is not relevant to the choice of reflections for refinement.
<i>R</i>-factors based on <i>F</i>^2^ are statistically about twice as large
as those based on <i>F</i>, and <i>R</i>- factors based on ALL data will be
even larger.
;
_reflns_number_total     2192
_reflns_number_gt     975
_reflns_threshold_expression     I>2\s(I)
_refine_ls_structure_factor_coef     Fsqd
_refine_ls_matrix_type     full
_refine_ls_R_factor_all     0.1635
_refine_ls_R_factor_gt     0.0730
_refine_ls_wR_factor_gt     0.1714
_refine_ls_wR_factor_ref     0.2255
_refine_ls_goodness_of_fit_ref     0.955
_refine_ls_restrained_S_all     0.953
_refine_ls_number_reflns     2192
_refine_ls_number_parameters     217
_refine_ls_number_restraints     8
_refine_ls_hydrogen_treatment     mixed
_refine_ls_weighting_scheme     calc
_refine_ls_weighting_details
         'calc w=1/[\s^2^(Fo^2^)+(0.1189P)^2^+0.0000P] where P=(Fo^2^+2Fc^2^)/3'
_atom_sites_solution_hydrogens     geom
_atom_sites_solution_primary     direct
_atom_sites_solution_secondary     difmap
_refine_ls_shift/su_max     0.000
_refine_ls_shift/su_mean     0.000
_refine_diff_density_max     0.521
_refine_diff_density_min     -0.363
_refine_ls_extinction_method     none
_refine_ls_extinction_coef     ?
loop_
    _atom_type_symbol
    _atom_type_description
    _atom_type_scat_dispersion_real
    _atom_type_scat_dispersion_imag
    _atom_type_scat_source
    'C' 'C' 0.0033 0.0016
                         'International Tables Vol C Tables 4.2.6.8 and 6.1.1.4'
    'H' 'H' 0.0000 0.0000
                         'International Tables Vol C Tables 4.2.6.8 and 6.1.1.4'
    'N' 'N' 0.0061 0.0033
                         'International Tables Vol C Tables 4.2.6.8 and 6.1.1.4'
_computing_data_collection     'APEX2 (Bruker, 2006)'
_computing_cell_refinement     'SAINT-Plus (Bruker, 2005)'
_computing_data_reduction     'SAINT-Plus (Bruker, 2005)'
_computing_structure_solution     'SHELXTL (Sheldrick, 2008)'
_computing_structure_refinement     'SHELXTL (Sheldrick, 2008)'
_computing_molecular_graphics     'DIAMOND (Brandenburg, 2009)'
_computing_publication_material     'SHELXTL (Sheldrick, 2008)'
loop_
    _atom_site_type_symbol
    _atom_site_label
    _atom_site_fract_x
    _atom_site_fract_y
    _atom_site_fract_z
    _atom_site_U_iso_or_equiv
    _atom_site_adp_type
    _atom_site_calc_flag
    _atom_site_refinement_flags
    _atom_site_occupancy
    _atom_site_symmetry_multiplicity
    _atom_site_disorder_assembly
    _atom_site_disorder_group
    N N1 0.6176(4) -0.3457(6) -0.1686(3) 0.0465(13) Uani d D 1 1 . .
    H H1B 0.625(4) -0.477(4) -0.140(3) 0.070 Uiso d D 1 1 . .
    H H1A 0.625(4) -0.341(7) -0.2198(16) 0.070 Uiso d D 1 1 . .
    N N2 0.6244(3) 0.0473(7) -0.1487(3) 0.0431(12) Uani d D 1 1 . .
    H H2 0.624(4) 0.106(9) -0.1987(18) 0.065 Uiso d D 1 1 . .
    N N4 0.6274(3) 0.2015(6) -0.0855(3) 0.0443(12) Uani d . 1 1 . .
    C C2 0.6268(4) 0.0647(8) -0.0238(3) 0.0346(12) Uani d . 1 1 . .
    N N3 0.6228(3) -0.1582(6) -0.0393(2) 0.0326(10) Uani d . 1 1 . .
    C C1 0.6217(4) -0.1618(8) -0.1201(3) 0.0368(12) Uani d . 1 1 . .
    N N6 0.6346(3) 0.1685(7) 0.1884(3) 0.0477(12) Uani d . 1 1 . .
    N N7 0.6317(3) 0.3877(7) 0.1576(3) 0.0493(12) Uani d . 1 1 . .
    C C3 0.6290(4) 0.3720(8) 0.0783(3) 0.0449(14) Uani d . 1 1 . .
    H H3 0.6272 0.4936 0.0426 0.054 Uiso calc R 1 1 . .
    N N5 0.6292(3) 0.1502(6) 0.0556(2) 0.0339(10) Uani d . 1 1 . .
    C C4 0.6328(4) 0.0325(9) 0.1264(3) 0.0420(13) Uani d . 1 1 . .
    H H4 0.6338 -0.1238 0.1302 0.050 Uiso calc R 1 1 . .
    N N10 0.6263(3) 0.2101(6) 0.3519(3) 0.0417(12) Uani d D 1 1 . .
    H H10 0.636(4) 0.166(9) 0.3037(19) 0.063 Uiso d D 1 1 . .
    N N11 0.6323(3) 0.0579(6) 0.4167(3) 0.0383(11) Uani d . 1 1 . .
    C C6 0.6227(3) 0.1927(7) 0.4747(3) 0.0312(11) Uani d . 1 1 . .
    N N9 0.6124(3) 0.4162(6) 0.4575(3) 0.0350(10) Uani d . 1 1 . .
    C C5 0.6144(4) 0.4198(8) 0.3774(3) 0.0341(12) Uani d . 1 1 . .
    N N14 0.6344(3) -0.1263(7) 0.6590(3) 0.0441(11) Uani d . 1 1 . .
    N N13 0.6262(3) 0.0938(7) 0.6861(3) 0.0487(12) Uani d . 1 1 . .
    C C7 0.6202(4) 0.2269(8) 0.6221(3) 0.0440(14) Uani d . 1 1 . .
    H H7 0.6136 0.3827 0.6229 0.053 Uiso calc R 1 1 . .
    N N12 0.6250(3) 0.1088(6) 0.5547(2) 0.0342(10) Uani d . 1 1 . .
    C C8 0.6339(4) -0.1094(8) 0.5814(3) 0.0411(13) Uani d . 1 1 . .
    H H8 0.6390 -0.2311 0.5480 0.049 Uiso calc R 1 1 . .
    N N8 0.6036(4) 0.6025(7) 0.3278(3) 0.0509(13) Uani d D 1 1 . .
    H H8A 0.605(4) 0.589(7) 0.2746(15) 0.076 Uiso d D 1 1 . .
    H H8B 0.615(4) 0.737(4) 0.355(3) 0.076 Uiso d D 1 1 . .
loop_
    _atom_site_aniso_label
    _atom_site_aniso_U_11
    _atom_site_aniso_U_22
    _atom_site_aniso_U_33
    _atom_site_aniso_U_12
    _atom_site_aniso_U_13
    _atom_site_aniso_U_23
    N1 0.083(3) 0.031(2) 0.035(3) 0.001(2) 0.033(3) -0.005(2)
    N2 0.084(3) 0.030(2) 0.026(3) -0.003(2) 0.032(3) -0.001(2)
    N4 0.083(3) 0.033(2) 0.028(3) -0.001(2) 0.033(2) 0.000(2)
    C2 0.045(3) 0.036(3) 0.026(3) 0.004(2) 0.017(3) -0.002(2)
    N3 0.051(3) 0.030(2) 0.022(2) 0.0005(17) 0.020(2) 0.0000(17)
    C1 0.050(3) 0.036(3) 0.030(3) 0.001(2) 0.022(3) -0.001(2)
    N6 0.075(3) 0.051(3) 0.025(3) 0.007(2) 0.028(2) -0.002(2)
    N7 0.066(3) 0.044(3) 0.044(3) -0.008(2) 0.028(3) -0.008(2)
    C3 0.067(4) 0.042(3) 0.030(3) -0.005(3) 0.022(3) -0.011(2)
    N5 0.052(3) 0.035(2) 0.021(3) 0.0012(19) 0.022(2) -0.0004(18)
    C4 0.059(4) 0.045(3) 0.027(3) 0.005(2) 0.022(3) 0.003(3)
    N10 0.073(3) 0.032(3) 0.029(3) 0.004(2) 0.029(3) 0.004(2)
    N11 0.067(3) 0.031(2) 0.023(2) -0.0016(19) 0.024(2) -0.0013(19)
    C6 0.043(3) 0.033(3) 0.022(3) 0.000(2) 0.017(2) 0.002(2)
    N9 0.055(3) 0.029(2) 0.026(2) 0.0003(18) 0.021(2) -0.0082(18)
    C5 0.050(3) 0.028(3) 0.028(3) 0.001(2) 0.020(3) 0.000(2)
    N14 0.061(3) 0.045(3) 0.030(3) 0.002(2) 0.022(2) 0.006(2)
    N13 0.073(3) 0.048(3) 0.029(3) -0.002(2) 0.024(2) 0.003(2)
    C7 0.069(4) 0.038(3) 0.033(3) -0.001(2) 0.029(3) 0.000(3)
    N12 0.052(3) 0.030(2) 0.024(3) -0.0001(18) 0.020(2) -0.0002(18)
    C8 0.059(4) 0.039(3) 0.032(3) 0.003(2) 0.026(3) 0.004(2)
    N8 0.097(4) 0.030(2) 0.036(3) 0.001(2) 0.037(3) 0.002(2)
_geom_special_details
;
All e.s.d.'s (except the e.s.d. in the dihedral angle between two l.s. planes)
are estimated using the full covariance matrix. The cell e.s.d.'s are taken
into account individually in the estimation of e.s.d.'s in distances, angles
and torsion angles; correlations between e.s.d.'s in cell parameters are only
used when they are defined by crystal symmetry. An approximate (isotropic)
treatment of cell e.s.d.'s is used for estimating e.s.d.'s involving l.s.
planes.
;
loop_
    _geom_bond_atom_site_label_1
    _geom_bond_atom_site_label_2
    _geom_bond_site_symmetry_2
    _geom_bond_distance
    _geom_bond_publ_flag
    N1 C1 . 1.345(6) ?
    N1 H1B . 0.900(5) ?
    N1 H1A . 0.899(5) ?
    N2 C1 . 1.335(6) ?
    N2 N4 . 1.382(5) ?
    N2 H2 . 0.899(5) ?
    N4 C2 . 1.312(6) ?
    C2 N3 . 1.346(5) ?
    C2 N5 . 1.403(5) ?
    N3 C1 . 1.337(6) ?
    N6 C4 . 1.303(6) ?
    N6 N7 . 1.394(6) ?
    N7 C3 . 1.307(6) ?
    C3 N5 . 1.370(6) ?
    C3 H3 . 0.9300 ?
    N5 C4 . 1.353(6) ?
    C4 H4 . 0.9300 ?
    N10 C5 . 1.346(6) ?
    N10 N11 . 1.385(5) ?
    N10 H10 . 0.901(5) ?
    N11 C6 . 1.299(5) ?
    C6 N9 . 1.353(5) ?
    C6 N12 . 1.410(5) ?
    N9 C5 . 1.344(6) ?
    C5 N8 . 1.336(6) ?
    N14 C8 . 1.293(6) ?
    N14 N13 . 1.401(5) ?
    N13 C7 . 1.302(6) ?
    C7 N12 . 1.346(6) ?
    C7 H7 . 0.9300 ?
    N12 C8 . 1.360(6) ?
    C8 H8 . 0.9300 ?
    N8 H8A . 0.899(5) ?
    N8 H8B . 0.900(5) ?
loop_
    _geom_angle_atom_site_label_1
    _geom_angle_atom_site_label_2
    _geom_angle_atom_site_label_3
    _geom_angle_site_symmetry_1
    _geom_angle_site_symmetry_3
    _geom_angle
    _geom_angle_publ_flag
    C1 N1 H1B . . 114(3) ?
    C1 N1 H1A . . 123(3) ?
    H1B N1 H1A . . 120(4) ?
    C1 N2 N4 . . 110.0(4) ?
    C1 N2 H2 . . 134(4) ?
    N4 N2 H2 . . 116(4) ?
    C2 N4 N2 . . 100.2(4) ?
    N4 C2 N3 . . 118.1(4) ?
    N4 C2 N5 . . 120.5(4) ?
    N3 C2 N5 . . 121.4(4) ?
    C1 N3 C2 . . 101.1(4) ?
    N2 C1 N3 . . 110.6(4) ?
    N2 C1 N1 . . 122.8(5) ?
    N3 C1 N1 . . 126.6(5) ?
    C4 N6 N7 . . 107.4(4) ?
    C3 N7 N6 . . 106.8(4) ?
    N7 C3 N5 . . 110.1(5) ?
    N7 C3 H3 . . 124.9 ?
    N5 C3 H3 . . 124.9 ?
    C4 N5 C3 . . 105.1(4) ?
    C4 N5 C2 . . 127.7(4) ?
    C3 N5 C2 . . 127.2(4) ?
    N6 C4 N5 . . 110.6(4) ?
    N6 C4 H4 . . 124.7 ?
    N5 C4 H4 . . 124.7 ?
    C5 N10 N11 . . 109.6(4) ?
    C5 N10 H10 . . 129(4) ?
    N11 N10 H10 . . 121(4) ?
    C6 N11 N10 . . 100.6(4) ?
    N11 C6 N9 . . 118.7(4) ?
    N11 C6 N12 . . 120.8(4) ?
    N9 C6 N12 . . 120.5(4) ?
    C5 N9 C6 . . 100.6(4) ?
    N8 C5 N9 . . 125.8(4) ?
    N8 C5 N10 . . 123.7(4) ?
    N9 C5 N10 . . 110.5(4) ?
    C8 N14 N13 . . 106.2(4) ?
    C7 N13 N14 . . 106.9(4) ?
    N13 C7 N12 . . 110.9(4) ?
    N13 C7 H7 . . 124.5 ?
    N12 C7 H7 . . 124.5 ?
    C7 N12 C8 . . 104.6(4) ?
    C7 N12 C6 . . 127.8(4) ?
    C8 N12 C6 . . 127.6(4) ?
    N14 C8 N12 . . 111.4(4) ?
    N14 C8 H8 . . 124.3 ?
    N12 C8 H8 . . 124.3 ?
    C5 N8 H8A . . 120(3) ?
    C5 N8 H8B . . 117(3) ?
    H8A N8 H8B . . 120(4) ?
loop_
    _geom_torsion_atom_site_label_1
    _geom_torsion_atom_site_label_2
    _geom_torsion_atom_site_label_3
    _geom_torsion_atom_site_label_4
    _geom_torsion_site_symmetry_1
    _geom_torsion_site_symmetry_2
    _geom_torsion_site_symmetry_3
    _geom_torsion_site_symmetry_4
    _geom_torsion
    _geom_torsion_publ_flag
    C1 N2 N4 C2 . . . . 0.4(5) ?
    N2 N4 C2 N3 . . . . -0.7(6) ?
    N2 N4 C2 N5 . . . . -179.9(4) ?
    N4 C2 N3 C1 . . . . 0.7(6) ?
    N5 C2 N3 C1 . . . . 180.0(4) ?
    N4 N2 C1 N3 . . . . 0.0(6) ?
    N4 N2 C1 N1 . . . . 179.4(4) ?
    C2 N3 C1 N2 . . . . -0.4(5) ?
    C2 N3 C1 N1 . . . . -179.8(5) ?
    C4 N6 N7 C3 . . . . -0.4(5) ?
    N6 N7 C3 N5 . . . . 0.4(6) ?
    N7 C3 N5 C4 . . . . -0.3(5) ?
    N7 C3 N5 C2 . . . . 180.0(4) ?
    N4 C2 N5 C4 . . . . -177.5(5) ?
    N3 C2 N5 C4 . . . . 3.3(7) ?
    N4 C2 N5 C3 . . . . 2.1(7) ?
    N3 C2 N5 C3 . . . . -177.1(4) ?
    N7 N6 C4 N5 . . . . 0.2(5) ?
    C3 N5 C4 N6 . . . . 0.0(5) ?
    C2 N5 C4 N6 . . . . 179.7(4) ?
    C5 N10 N11 C6 . . . . 0.3(5) ?
    N10 N11 C6 N9 . . . . -0.9(6) ?
    N10 N11 C6 N12 . . . . -179.6(4) ?
    N11 C6 N9 C5 . . . . 1.0(6) ?
    N12 C6 N9 C5 . . . . 179.8(4) ?
    C6 N9 C5 N8 . . . . 177.7(5) ?
    C6 N9 C5 N10 . . . . -0.7(5) ?
    N11 N10 C5 N8 . . . . -178.2(5) ?
    N11 N10 C5 N9 . . . . 0.3(5) ?
    C8 N14 N13 C7 . . . . 0.7(5) ?
    N14 N13 C7 N12 . . . . -0.6(6) ?
    N13 C7 N12 C8 . . . . 0.3(6) ?
    N13 C7 N12 C6 . . . . -178.9(4) ?
    N11 C6 N12 C7 . . . . 177.2(4) ?
    N9 C6 N12 C7 . . . . -1.5(7) ?
    N11 C6 N12 C8 . . . . -1.8(7) ?
    N9 C6 N12 C8 . . . . 179.4(4) ?
    N13 N14 C8 N12 . . . . -0.5(5) ?
    C7 N12 C8 N14 . . . . 0.2(5) ?
    C6 N12 C8 N14 . . . . 179.4(4) ?
loop_
    _geom_hbond_atom_site_label_D
    _geom_hbond_atom_site_label_H
    _geom_hbond_atom_site_label_A
    _geom_hbond_site_symmetry_A
    _geom_hbond_distance_DH
    _geom_hbond_distance_HA
    _geom_hbond_distance_DA
    _geom_hbond_angle_DHA
    N1 H1A N14 1_554 0.899(5) 2.43(2) 3.239(6) 150(4)
    N1 H1B N4 1_545 0.900(5) 2.107(11) 3.002(6) 173(5)
    N2 H2 N13 1_554 0.899(5) 1.93(2) 2.772(6) 155(5)
    N8 H8A N7 . 0.899(5) 2.43(2) 3.264(6) 154(4)
    N8 H8B N11 1_565 0.900(5) 2.135(8) 3.034(6) 176(5)
    N10 H10 N6 . 0.901(5) 1.912(19) 2.777(6) 161(5)
