# Supplementary material for: 5-Amino-3-(4H-1,2,4-triazol-4-yl)-1H-1,2,4-triazole
Source: Acta Crystallogr Sect E Struct Rep Online. 2012 Aug 11;68(Pt 9):o2700–1. doi: 10.1107/S1600536812034691 (PMC3435720; doi:10.1107/S1600536812034691)
Supplement: Supplementary file 2 [file e-68-o2700-Isup2.hkl]

# 
# h,k,l, Fc-squared, Fo-squared, sigma(Fo-squared) and status flag 
# 
data_I
_shelx_title 'I in P2(1)/n' 
_shelx_refln_list_code          4 
_shelx_F_calc_maximum      394.29 
_exptl_crystal_F_000       624.00 
_reflns_d_resolution_high  0.8403 
 
loop_ 
 _symmetry_equiv_pos_as_xyz 
 'x, y, z' 
 '-x+1/2, y+1/2, -z+1/2' 
 '-x, -y, -z' 
 'x-1/2, -y-1/2, z-1/2' 
 
_cell_length_a    13.7647 
_cell_length_b     5.9378 
_cell_length_c    16.6355 
_cell_angle_alpha  90.000 
_cell_angle_beta  112.914 
_cell_angle_gamma  90.000 
 
_shelx_F_squared_multiplier     1.000 
 
loop_ 
 _refln_index_h 
 _refln_index_k 
 _refln_index_l 
 _refln_F_squared_calc 
 _refln_F_squared_meas 
 _refln_F_squared_sigma 
 _refln_observed_status 
   4   0   0   155462.66   152851.48   5215.92 o 
   6   0   0        1.63       -7.58      7.58 o 
   8   0   0    21300.77    23278.37    792.29 o 
  10   0   0        4.96       19.54     14.08 o 
  12   0   0     2444.63     3038.79    148.83 o 
  14   0   0        2.21       38.35     24.99 o 
   1   1   0     5857.99     3914.35    116.10 o 
   2   1   0    13782.62    11811.70    285.37 o 
   3   1   0     7637.24     7158.41    161.13 o 
   4   1   0       88.48       88.27     13.75 o 
   5   1   0      910.48      841.40     30.30 o 
   6   1   0     3421.00     3206.45     82.00 o 
   7   1   0     2565.50     2604.36     59.51 o 
   8   1   0       35.23       32.48      7.52 o 
   9   1   0       90.76       83.59     10.59 o 
  10   1   0      520.59      561.80     36.72 o 
  11   1   0      539.74      571.07     29.72 o 
  12   1   0        3.79        9.13     14.41 o 
  13   1   0       10.74       -5.05     15.25 o 
  14   1   0       66.43       50.78     19.29 o 
   0   2   0        4.71       -0.79      5.56 o 
   1   2   0     1452.20     1559.26     55.95 o 
   2   2   0        2.05        1.27      5.19 o 
   3   2   0     1136.92     1192.56     29.10 o 
   4   2   0        4.75        4.03      4.76 o 
   5   2   0      364.44      428.27     19.32 o 
   6   2   0        2.89       -1.15      5.79 o 
   7   2   0      182.38      234.10     12.57 o 
   8   2   0        2.87       11.64      7.24 o 
   9   2   0       45.87       34.69     11.60 o 
  10   2   0        0.09       -7.62     10.22 o 
  11   2   0        9.47       12.60     13.36 o 
  12   2   0        1.16       -2.85     14.27 o 
  13   2   0        8.76       32.30     19.92 o 
  14   2   0        0.09        8.30     36.21 o 
   1   3   0     1034.32     1015.72     26.69 o 
   2   3   0     1364.73     1297.36     37.21 o 
   3   3   0     1012.11     1022.70     31.14 o 
   4   3   0        1.61       18.35      6.59 o 
   5   3   0      419.62      387.71     16.24 o 
   6   3   0      595.18      566.54     17.20 o 
   7   3   0      392.64      381.79     16.76 o 
   8   3   0        0.04       -1.45      6.50 o 
   9   3   0      118.42       97.17     15.98 o 
  10   3   0      151.65      154.04     18.52 o 
  11   3   0       88.55      106.40     22.77 o 
  12   3   0        1.24       -3.90     18.44 o 
  13   3   0       30.67        9.14     21.09 o 
   0   4   0     3649.68     4173.71    176.73 o 
   1   4   0       27.54       29.03      7.93 o 
   2   4   0        1.62        8.89     13.61 o 
   3   4   0       35.17       39.51      6.42 o 
   4   4   0     2195.74     2457.74     69.65 o 
   5   4   0        5.88       19.86      8.47 o 
   6   4   0        2.59        3.68     10.47 o 
   7   4   0       22.33        7.89     11.60 o 
   8   4   0      598.09      699.29     39.30 o 
   9   4   0        0.12       17.71     14.08 o 
  10   4   0        0.07       12.05     18.15 o 
  11   4   0        8.19       17.64     20.02 o 
  12   4   0      104.98      158.53     27.52 o 
   1   5   0      412.20      379.17     18.52 o 
   2   5   0     1103.57      984.20     41.10 o 
   3   5   0      187.71      162.04     13.25 o 
   4   5   0        6.91       20.36     12.38 o 
   5   5   0      312.74      275.49     25.66 o 
   6   5   0      522.22      525.55     34.60 o 
   7   5   0       26.58      -11.00     25.15 o 
   8   5   0        9.36       12.08     19.43 o 
   9   5   0      108.96      104.38     33.80 o 
  10   5   0      137.88      139.61     77.81 o 
   0   6   0       43.40       23.58     15.72 o 
   1   6   0      396.78      490.44     47.16 o 
   2   6   0        2.42       22.01     20.43 o 
   3   6   0      229.63      304.95     40.87 o 
   4   6   0       24.10       26.72     25.15 o 
   5   6   0      338.86      470.00     56.59 o 
   6   6   0        9.11      -12.58     26.72 o 
   7   6   0       72.27       99.03     36.15 o 
   1   7   0       10.35        3.14     20.43 o 
   2   7   0        7.44      -17.29     22.01 o 
 -15   0   1       22.25       46.48     27.22 o 
 -13   0   1        6.16       57.55     24.38 o 
 -11   0   1       84.94       59.09     16.29 o 
  -9   0   1       37.68       50.78     11.54 o 
  -7   0   1      193.38      191.81     14.46 o 
  -5   0   1      115.40      122.95     10.79 o 
  -3   0   1      101.19       96.06      8.70 o 
   3   0   1       83.38       72.19     11.63 o 
   5   0   1       14.76        6.29     11.12 o 
   7   0   1       43.63       59.02     13.55 o 
   9   0   1        2.19        1.71     12.99 o 
  11   0   1       10.08       -4.38     18.31 o 
  13   0   1        0.37       10.80     32.22 o 
 -15   1   1        2.91       22.33     21.38 o 
 -14   1   1        0.00       -8.49     15.46 o 
 -13   1   1        0.88       -1.98     13.82 o 
 -12   1   1       20.91       40.81     13.58 o 
 -11   1   1        0.10       21.83     11.68 o 
 -10   1   1       11.62       -9.03      9.03 o 
  -9   1   1       31.84       25.45      8.49 o 
  -8   1   1      123.23      106.21      9.10 o 
  -7   1   1       89.73       92.89     10.05 o 
  -6   1   1      415.37      366.30     17.42 o 
  -5   1   1      560.34      464.30     15.23 o 
  -4   1   1      526.21      507.15     17.97 o 
  -3   1   1      805.99      710.44     26.30 o 
  -2   1   1     4154.90     3063.88     76.83 o 
  -1   1   1     4015.00     2493.13     74.67 o 
   0   1   1      465.21      354.96     13.84 o 
   1   1   1     1228.11      947.58     32.07 o 
   2   1   1     6150.17     5081.63    135.37 o 
   3   1   1     4986.80     4718.50    126.93 o 
   4   1   1       20.88       25.15      7.03 o 
   5   1   1      386.40      329.74     16.15 o 
   6   1   1     1792.49     1642.08     49.88 o 
   7   1   1     1700.07     1832.63     55.78 o 
   8   1   1        0.19        9.53      7.70 o 
   9   1   1       74.38       76.03     12.65 o 
  10   1   1      300.42      274.77     28.42 o 
  11   1   1      377.67      409.54     25.86 o 
  12   1   1        0.06      -10.41     13.65 o 
  13   1   1       14.17       20.31     16.04 o 
  14   1   1       43.88       33.98     21.09 o 
 -14   2   1        0.83        8.27     19.78 o 
 -13   2   1        0.25        2.10     18.15 o 
 -12   2   1        2.63        2.53     14.08 o 
 -11   2   1        5.21       -7.47     10.78 o 
 -10   2   1        4.45       -7.27      9.66 o 
  -9   2   1        5.50       11.81      8.40 o 
  -8   2   1       11.18       12.09      6.65 o 
  -7   2   1       47.49       60.04      7.38 o 
  -6   2   1        5.33        4.01      5.40 o 
  -5   2   1       17.92       21.33      4.51 o 
  -4   2   1       10.46       16.42      4.39 o 
  -3   2   1      170.33      202.26     13.15 o 
  -2   2   1        0.18        5.89      6.29 o 
  -1   2   1        0.13       -6.00      6.00 o 
   0   2   1        0.02       -2.34      3.95 o 
   1   2   1      129.94      199.83     16.79 o 
   2   2   1        7.47        6.52      4.24 o 
   3   2   1       32.77       36.83      6.28 o 
   4   2   1        0.00       -0.45      4.57 o 
   5   2   1       14.63       34.36      7.69 o 
   6   2   1       26.42       25.06      9.14 o 
   7   2   1       30.83       42.21      8.33 o 
   8   2   1        0.77        0.16      7.80 o 
   9   2   1        0.06      -10.79     10.79 o 
  10   2   1       29.27       34.04     12.27 o 
  11   2   1       14.84       13.08     12.93 o 
  12   2   1        0.05        3.90     15.48 o 
  13   2   1        0.26       -4.09     18.36 o 
  14   2   1       15.09       -1.43     20.62 o 
 -13   3   1        9.19       -5.64     19.83 o 
 -12   3   1       10.79       12.38     23.67 o 
 -11   3   1       10.70        5.10     16.88 o 
 -10   3   1        6.11      -10.34     10.34 o 
  -9   3   1       16.19       18.60      8.64 o 
  -8   3   1       29.20       23.52      7.61 o 
  -7   3   1       71.02       72.71      7.87 o 
  -6   3   1       19.91       19.46      6.02 o 
  -5   3   1       17.65       25.12      7.52 o 
  -4   3   1       53.67       50.93      8.90 o 
  -3   3   1      189.52      153.29     11.75 o 
  -2   3   1       56.12       52.48      8.18 o 
  -1   3   1        0.09       -1.78      4.56 o 
   0   3   1       59.33       54.66      8.98 o 
   1   3   1      187.13      175.66     12.85 o 
   2   3   1       70.44       58.03      7.44 o 
   3   3   1       65.36       53.10     13.61 o 
   4   3   1       24.79       33.43      8.16 o 
   5   3   1      110.29      123.22      9.61 o 
   6   3   1       37.27       46.24      7.36 o 
   7   3   1       79.93       86.55     11.12 o 
   8   3   1        5.24       15.46     12.15 o 
   9   3   1       65.42       63.79     13.94 o 
  10   3   1       14.04        6.04     13.34 o 
  11   3   1       27.81        1.60     17.66 o 
  12   3   1        0.64      -17.11     17.11 o 
  13   3   1       25.22       10.47     21.00 o 
 -12   4   1        2.00       10.65     19.30 o 
 -11   4   1        5.10       20.10     19.02 o 
 -10   4   1       93.89      121.55     28.33 o 
  -9   4   1       11.80       -1.54     15.37 o 
  -8   4   1       24.27       16.16     11.99 o 
  -7   4   1        7.55       12.64     10.41 o 
  -6   4   1      192.82      247.63     19.26 o 
  -5   4   1       20.64       21.34      7.40 o 
  -4   4   1      124.53      135.68     13.33 o 
  -3   4   1        4.85       -4.04      7.80 o 
  -2   4   1      314.77      403.41     19.10 o 
  -1   4   1        2.88       -1.78      5.17 o 
   0   4   1      296.61      333.16     13.10 o 
   1   4   1        6.94        3.72      5.17 o 
   2   4   1      330.80      389.78     13.52 o 
   3   4   1        5.60       -0.04      6.40 o 
   4   4   1      311.51      329.73     19.86 o 
   5   4   1       16.28       12.91     11.41 o 
   6   4   1      177.05      205.29     19.24 o 
   7   4   1        8.17       12.74     10.83 o 
   8   4   1      165.99      192.88     15.87 o 
   9   4   1       14.24        3.14     18.90 o 
  10   4   1       51.66       53.09     19.61 o 
  11   4   1        2.86       -1.57     19.06 o 
  12   4   1       54.09       82.66     24.66 o 
 -10   5   1        6.10       11.73     21.65 o 
  -9   5   1       17.32      -12.58     18.90 o 
  -8   5   1        7.35       17.29     19.91 o 
  -7   5   1       54.88       74.81     21.12 o 
  -6   5   1      116.02       91.96     12.59 o 
  -5   5   1       64.49       54.18     18.80 o 
  -4   5   1       12.29       12.77     16.26 o 
  -3   5   1      181.08      217.29     14.83 o 
  -2   5   1      551.49      511.85     26.91 o 
  -1   5   1      139.78      165.97      9.97 o 
   0   5   1       22.92       11.08      7.25 o 
   1   5   1      246.45      235.45     13.40 o 
   2   5   1      841.27      769.33     27.85 o 
   3   5   1      141.73      144.63      9.91 o 
   4   5   1       24.88       28.42      8.19 o 
   5   5   1      135.41      131.87     17.13 o 
   6   5   1      489.69      460.57     56.59 o 
   7   5   1       73.52       81.74     33.01 o 
   8   5   1        9.40       25.15     31.44 o 
   9   5   1       34.05       83.31     37.73 o 
  10   5   1      146.15      169.25     32.78 o 
  -8   6   1        0.68       18.86     29.87 o 
  -7   6   1      176.87      103.75     36.15 o 
  -6   6   1       17.85       12.58     28.29 o 
  -5   6   1      234.56      306.52     45.59 o 
  -4   6   1        0.12        9.43     23.58 o 
  -3   6   1      399.66      507.73     53.45 o 
  -2   6   1       21.67       50.30     22.01 o 
  -1   6   1      233.10      180.77     28.29 o 
   0   6   1        0.21       27.55     11.63 o 
   1   6   1      407.58      466.07     28.33 o 
   2   6   1        7.54       29.87     20.43 o 
   3   6   1      100.11       66.02     28.29 o 
   4   6   1        0.19       23.58     25.15 o 
   5   6   1      184.33      202.78     42.44 o 
   6   6   1        0.42       15.72     29.87 o 
   7   6   1       19.35       45.59     34.58 o 
  -2   7   1       12.41       33.01     23.58 o 
  -1   7   1       19.60       33.01     22.01 o 
   1   7   1       10.00       -9.43     18.86 o 
 -14   0   2        1.49      -11.73     21.48 o 
 -12   0   2      809.83      973.54    106.89 o 
 -10   0   2        0.00       -0.75     11.32 o 
  -8   0   2     3188.49     3407.70    108.05 o 
  -6   0   2       99.52      111.27     11.28 o 
  -4   0   2     8201.74     8472.46    206.58 o 
   2   0   2      398.91      482.47     28.33 o 
   4   0   2      323.75      370.66     27.22 o 
   6   0   2       33.33       42.44     17.29 o 
   8   0   2       11.91        9.35     17.76 o 
  10   0   2        1.56      -25.15     25.15 o 
  12   0   2        1.82       12.58     21.65 o 
  14   0   2        0.46       19.85     26.61 o 
 -15   1   2        8.25       13.39     20.22 o 
 -14   1   2        8.12       11.49     15.79 o 
 -13   1   2        9.69       -1.56     14.45 o 
 -12   1   2       53.16       42.05     15.29 o 
 -11   1   2        7.33       19.35     11.01 o 
 -10   1   2       31.88       36.67     10.65 o 
  -9   1   2       89.09       85.28      9.04 o 
  -8   1   2      356.78      352.37     14.97 o 
  -7   1   2        0.60        1.76      5.94 o 
  -6   1   2      223.83      228.37     10.42 o 
  -5   1   2      922.22      779.44     18.40 o 
  -4   1   2     1651.43     1439.74     28.24 o 
  -3   1   2       20.36       18.75      4.23 o 
  -2   1   2     1436.87      954.43     23.47 o 
  -1   1   2     3599.50     2352.30     53.89 o 
   0   1   2     1927.68     1346.45     48.55 o 
   1   1   2        3.50        9.54      6.06 o 
   2   1   2     1774.33     1535.60     68.52 o 
   3   1   2     2172.46     2038.13     74.42 o 
   4   1   2      314.57      303.52     36.12 o 
   5   1   2       38.27       29.37      8.06 o 
   6   1   2      478.28      430.11     20.74 o 
   7   1   2      424.80      465.32     22.88 o 
   8   1   2       22.30       11.24      9.20 o 
   9   1   2       16.93       24.30     11.07 o 
  10   1   2       76.81       62.97     13.70 o 
  11   1   2       72.60       80.15     17.86 o 
  12   1   2        3.11      -14.20     14.20 o 
  13   1   2        4.74       15.59     17.65 o 
  14   1   2       11.17       -5.20     20.52 o 
 -15   2   2        6.29        5.77     25.44 o 
 -14   2   2        1.09        0.59     18.29 o 
 -13   2   2        0.09      -16.01     16.01 o 
 -12   2   2        2.70       -0.55     11.95 o 
 -11   2   2       67.70       81.53     14.08 o 
 -10   2   2        2.43       -9.13      9.13 o 
  -9   2   2       15.52        3.98      7.45 o 
  -8   2   2       11.41        5.02      6.23 o 
  -7   2   2      587.03      635.69     19.03 o 
  -6   2   2        2.24        6.90      4.76 o 
  -5   2   2      128.74      139.96      8.96 o 
  -4   2   2       20.14       19.77      3.98 o 
  -3   2   2     2402.57     2590.94     56.23 o 
  -2   2   2        2.34        0.11      3.32 o 
  -1   2   2      164.15      191.60     10.24 o 
   0   2   2        1.52       -2.06      5.45 o 
   1   2   2     1833.04     1981.44     54.55 o 
   2   2   2       10.83        3.16      7.23 o 
   3   2   2       22.79       18.16      5.75 o 
   4   2   2        4.79        2.16      6.58 o 
   5   2   2      110.76      126.96     11.07 o 
   6   2   2       12.86       14.63      8.37 o 
   7   2   2        1.95        0.67      8.06 o 
   8   2   2        6.34       14.70     11.41 o 
   9   2   2       19.22       13.80     11.97 o 
  10   2   2        5.91       -7.64     19.00 o 
  11   2   2        2.36       15.15     15.25 o 
  12   2   2        3.57        8.26     18.01 o 
  13   2   2       30.30       -3.51     19.92 o 
 -14   3   2       12.92      -14.32     19.10 o 
 -13   3   2       21.36       36.70     21.73 o 
 -12   3   2        4.37      -13.13     15.91 o 
 -11   3   2       24.19       13.42     16.29 o 
 -10   3   2       50.26       33.24     11.16 o 
  -9   3   2      116.68      120.42     12.39 o 
  -8   3   2       26.54       32.09      7.94 o 
  -7   3   2       51.29       55.59      7.31 o 
  -6   3   2      207.15      197.38     13.28 o 
  -5   3   2      468.99      465.77     17.40 o 
  -4   3   2       85.83       94.48      7.70 o 
  -3   3   2      124.31      114.06     11.14 o 
  -2   3   2      619.26      594.19     26.58 o 
  -1   3   2      795.62      818.24     32.23 o 
   0   3   2       48.15       56.19      8.74 o 
   1   3   2      217.88      224.95     12.89 o 
   2   3   2      579.51      579.45     25.70 o 
   3   3   2      370.64      352.72     17.24 o 
   4   3   2        0.01       -0.45      8.06 o 
   5   3   2      156.26      174.25     15.20 o 
   6   3   2      146.11      133.78     13.39 o 
   7   3   2       54.92       62.38     10.11 o 
   8   3   2        4.09       11.10     11.34 o 
   9   3   2       59.07       53.53     14.41 o 
  10   3   2       13.13       36.94     22.79 o 
  11   3   2        3.56       -9.26     17.58 o 
  12   3   2        0.97        4.73     21.12 o 
 -12   4   2      106.50      159.38     32.18 o 
 -11   4   2       11.28       -4.91     24.36 o 
 -10   4   2       44.76       76.29     24.99 o 
  -9   4   2        2.89       -1.73     15.11 o 
  -8   4   2      256.80      279.55     20.87 o 
  -7   4   2       23.63        4.42      9.64 o 
  -6   4   2      148.18      171.48     14.25 o 
  -5   4   2        6.98       18.74      7.22 o 
  -4   4   2      236.64      308.44     21.19 o 
  -3   4   2       21.85       43.53      9.44 o 
  -2   4   2      287.71      350.57     26.10 o 
  -1   4   2        3.29        0.57      6.91 o 
   0   4   2       25.23       35.14      8.74 o 
   1   4   2        0.49        2.06      7.53 o 
   2   4   2      280.39      335.89     16.19 o 
   3   4   2        0.02        6.23      8.98 o 
   4   4   2       10.82        0.15      8.98 o 
   5   4   2       10.92       36.48     37.73 o 
   6   4   2      125.54      136.45     15.12 o 
   7   4   2        0.01        7.62      8.61 o 
   8   4   2       14.95        9.01     15.29 o 
   9   4   2       13.95      -18.08     22.79 o 
  10   4   2       28.80       39.93     24.99 o 
  11   4   2        0.37       -1.00     19.83 o 
 -11   5   2       31.05      -10.25     23.26 o 
 -10   5   2        8.59       41.31     23.88 o 
  -9   5   2        1.28        0.17     19.65 o 
  -8   5   2      230.89      244.40     43.23 o 
  -7   5   2      151.45      156.26     19.86 o 
  -6   5   2       14.92       -4.44     15.44 o 
  -5   5   2       50.00       56.60     13.72 o 
  -4   5   2      647.54      550.45     49.34 o 
  -3   5   2      335.14      295.65     21.47 o 
  -2   5   2       14.77       11.32     17.71 o 
  -1   5   2      194.07      209.37     12.51 o 
   0   5   2      866.27      804.70     29.06 o 
   1   5   2      299.10      284.34     15.48 o 
   2   5   2        7.53        1.46      7.87 o 
   3   5   2      205.98      224.75     12.96 o 
   4   5   2      520.11      507.37     31.99 o 
   5   5   2      123.96       90.89     22.01 o 
   6   5   2        2.13       42.44     26.72 o 
   7   5   2       88.97       86.46     31.44 o 
   8   5   2      165.41      141.47     40.87 o 
   9   5   2       33.19       22.01     33.01 o 
  -8   6   2        2.15       59.73     33.01 o 
  -7   6   2        7.15        1.57     28.29 o 
  -6   6   2        0.81      -22.01     22.01 o 
  -5   6   2       16.41      -22.01     22.01 o 
  -4   6   2        3.86       14.15     23.58 o 
  -3   6   2       13.47        4.72     22.01 o 
  -2   6   2        0.03      -17.29     18.86 o 
  -1   6   2       28.91       39.30     20.43 o 
   0   6   2        1.25      -10.22     19.65 o 
   1   6   2       10.18        2.69     14.15 o 
   2   6   2        0.24       17.65     19.65 o 
   3   6   2       32.47       11.20     12.13 o 
   4   6   2        0.01      -18.94     22.79 o 
   5   6   2        1.70       18.75     13.74 o 
   6   6   2        1.22       -0.34     13.74 o 
   7   6   2       17.54       33.01     36.15 o 
  -2   7   2        1.48        3.14     23.58 o 
  -1   7   2       21.70        6.29     22.01 o 
 -15   0   3        0.00       -9.55     21.81 o 
 -13   0   3        1.36       34.75     20.34 o 
 -11   0   3        4.35       -1.51     12.90 o 
  -9   0   3        0.00      -11.12     11.12 o 
  -7   0   3       36.74       35.75      7.57 o 
  -5   0   3        8.33       -3.15      5.83 o 
  -3   0   3       22.64       21.62      5.65 o 
  -1   0   3        0.37       -6.01      6.01 o 
   1   0   3       15.63       11.00      9.82 o 
   3   0   3       20.66       26.72     12.23 o 
   5   0   3       13.16        0.82     12.46 o 
   7   0   3        7.28       30.48     19.65 o 
   9   0   3        1.85        1.45     13.55 o 
  11   0   3        0.30      -17.29     18.90 o 
  13   0   3        0.42       53.51     28.33 o 
 -15   1   3       16.42        7.59     18.35 o 
 -14   1   3       40.66       29.63     15.95 o 
 -13   1   3       40.15       29.48     18.38 o 
 -12   1   3       65.43       91.89     18.00 o 
 -11   1   3       78.51       92.76     13.97 o 
 -10   1   3      271.87      226.92     15.70 o 
  -9   1   3      216.54      201.33     11.87 o 
  -8   1   3      231.22      256.14     12.73 o 
  -7   1   3      257.18      281.11     11.69 o 
  -6   1   3     1443.61     1301.32     26.99 o 
  -5   1   3     1090.35      981.07     20.25 o 
  -4   1   3      395.28      400.37     10.86 o 
  -3   1   3      638.15      436.70     10.99 o 
  -2   1   3     3412.57     2284.91     47.76 o 
  -1   1   3     2413.40     1715.58     40.48 o 
   0   1   3      205.97      207.95     11.58 o 
   1   1   3      531.92      425.42     18.24 o 
   2   1   3     1591.88     1403.36     46.56 o 
   3   1   3     1096.20     1041.15     42.35 o 
   4   1   3       52.39       38.54      9.80 o 
   5   1   3      135.79      133.79     24.78 o 
   6   1   3      259.03      261.58     16.51 o 
   7   1   3      177.98      189.42     21.30 o 
   8   1   3        5.56        5.54     11.11 o 
   9   1   3       25.01       20.27     13.51 o 
  10   1   3       40.49       62.08     18.15 o 
  11   1   3       23.40        4.12     15.28 o 
  12   1   3        0.01      -14.99     14.99 o 
  13   1   3        3.90       -5.27     20.19 o 
 -15   2   3        5.87      -11.05     19.42 o 
 -14   2   3        3.93       11.28     18.89 o 
 -13   2   3        4.39       -4.48     15.59 o 
 -12   2   3       13.02       30.41     13.01 o 
 -11   2   3       58.62       41.75     12.58 o 
 -10   2   3        7.86        2.76      9.48 o 
  -9   2   3       38.47       44.67      8.31 o 
  -8   2   3       55.07       40.99      7.42 o 
  -7   2   3      380.11      416.75     15.32 o 
  -6   2   3       12.62        9.38      5.61 o 
  -5   2   3      234.44      268.59     11.25 o 
  -4   2   3       70.91       68.98      4.82 o 
  -3   2   3     1300.71     1411.08     34.34 o 
  -2   2   3        0.56       -0.38      4.95 o 
  -1   2   3      483.29      467.05     14.49 o 
   0   2   3        0.47        7.11      5.28 o 
   1   2   3     1272.53     1438.59     46.87 o 
   2   2   3       53.16       48.02      6.99 o 
   3   2   3      209.97      250.85     28.70 o 
   4   2   3       11.23       17.11      7.29 o 
   5   2   3      344.20      429.22     45.28 o 
   6   2   3       85.26       70.56     11.93 o 
   7   2   3       39.14       19.83     11.34 o 
   8   2   3        1.27        8.91     11.54 o 
   9   2   3       39.07       45.32     16.64 o 
  10   2   3       37.20       11.08     14.33 o 
  11   2   3        6.76       -0.06     14.46 o 
  12   2   3        0.28      -18.25     18.25 o 
  13   2   3        1.21      -19.61     19.61 o 
 -14   3   3       31.45       10.84     28.57 o 
 -13   3   3       27.81       37.97     20.41 o 
 -12   3   3        8.63       19.91     17.24 o 
 -11   3   3       14.72       19.79     16.62 o 
 -10   3   3      180.22      207.93     20.32 o 
  -9   3   3      273.45      283.60     15.61 o 
  -8   3   3      105.38      115.33     10.01 o 
  -7   3   3       28.57       34.90      6.56 o 
  -6   3   3      740.25      752.62     26.78 o 
  -5   3   3     1551.71     1514.87     38.32 o 
  -4   3   3      523.42      508.12     15.92 o 
  -3   3   3       61.01       70.06      7.15 o 
  -2   3   3     1524.66     1556.72     44.51 o 
  -1   3   3     3392.67     3200.48    112.83 o 
   0   3   3      923.20      912.31     36.53 o 
   1   3   3      113.00      123.54      9.08 o 
   2   3   3     1017.72     1060.90     32.16 o 
   3   3   3     1985.98     1904.51     54.82 o 
   4   3   3      518.02      461.67     18.77 o 
   5   3   3       79.73       91.39     12.33 o 
   6   3   3      262.24      301.39     23.49 o 
   7   3   3      392.68      393.82     25.87 o 
   8   3   3      123.75      124.20     15.97 o 
   9   3   3       23.52       43.47     15.97 o 
  10   3   3       39.22       22.62     39.30 o 
  11   3   3       34.00       39.50     34.58 o 
  12   3   3       15.94       35.39     23.89 o 
 -13   4   3        7.76       31.14     26.61 o 
 -12   4   3       10.62       -5.97     24.38 o 
 -11   4   3        0.34       16.78     21.49 o 
 -10   4   3      105.39      120.38     26.40 o 
  -9   4   3        9.05       14.40     15.11 o 
  -8   4   3       18.45       13.14     11.28 o 
  -7   4   3        1.54       -6.77     15.20 o 
  -6   4   3      234.05      258.25     22.59 o 
  -5   4   3        1.15        5.22      6.42 o 
  -4   4   3       39.83       31.88     12.93 o 
  -3   4   3        0.00       -8.11      8.11 o 
  -2   4   3      235.86      230.43     15.04 o 
  -1   4   3        1.21        3.76      9.12 o 
   0   4   3       90.28      103.63     11.73 o 
   1   4   3        4.67       10.43      6.70 o 
   2   4   3       52.01       56.26      9.30 o 
   3   4   3        1.46        2.07      9.90 o 
   4   4   3       96.79      132.93     18.51 o 
   5   4   3        4.95       17.24     10.84 o 
   6   4   3        0.04       -4.72      7.01 o 
   7   4   3        0.86       -7.77     12.00 o 
   8   4   3       48.88       47.54     17.79 o 
   9   4   3        1.88        6.92     22.15 o 
  10   4   3        4.27       17.40     30.65 o 
  11   4   3        0.68        2.26     25.49 o 
 -11   5   3        5.74       -0.54     22.60 o 
 -10   5   3       80.58       67.74     27.51 o 
  -9   5   3       47.56       53.56     22.77 o 
  -8   5   3       29.36       27.72     18.11 o 
  -7   5   3       11.40       -7.37      9.75 o 
  -6   5   3      168.19      150.82     21.15 o 
  -5   5   3       71.90       42.29     15.90 o 
  -4   5   3       34.12       24.23     16.51 o 
  -3   5   3       10.01       24.10     14.97 o 
  -2   5   3      139.99      135.18     18.90 o 
  -1   5   3       57.44       51.70      8.78 o 
   0   5   3       26.37        5.17      9.47 o 
   1   5   3        2.76       -4.19      9.08 o 
   2   5   3       42.26       23.40      8.62 o 
   3   5   3       29.50       38.59     11.32 o 
   4   5   3       20.52       13.59     10.81 o 
   5   5   3        0.16       17.29     25.15 o 
   6   5   3        8.12      -20.43     25.15 o 
   7   5   3       14.36      -25.15     25.15 o 
   8   5   3       11.56       15.72     29.87 o 
   9   5   3        0.00       33.01     36.15 o 
  -8   6   3        0.51       11.00     28.29 o 
  -7   6   3        0.00       51.87     31.44 o 
  -6   6   3        0.04      -23.58     23.58 o 
  -5   6   3       75.24      147.76     34.58 o 
  -4   6   3        1.46      -14.15     20.43 o 
  -3   6   3        6.35      -20.43     20.43 o 
  -2   6   3        3.01      -15.72     15.72 o 
  -1   6   3      134.40      187.06     29.87 o 
   0   6   3        0.57        3.14     12.23 o 
   1   6   3       21.96       54.66     14.97 o 
   2   6   3        4.06        6.77     12.46 o 
   3   6   3       99.01      132.72     18.03 o 
   4   6   3        0.01      -13.33     13.33 o 
   5   6   3       19.58       15.72     14.25 o 
   6   6   3        1.17        0.24     17.13 o 
 -16   0   4       12.66       39.08     27.52 o 
 -14   0   4        2.63       29.19     35.37 o 
 -12   0   4      301.81      302.52     60.52 o 
 -10   0   4       27.26       21.57     13.29 o 
  -8   0   4     3195.62     3387.98     95.87 o 
  -6   0   4      137.94      198.80     12.06 o 
  -4   0   4    16165.48    17862.13    472.18 o 
   0   0   4    18432.17    20756.42    861.42 o 
   2   0   4      367.58      577.36     68.38 o 
   4   0   4     3901.07     4399.49    191.73 o 
   6   0   4      198.66      242.19     74.67 o 
   8   0   4      410.03      476.22     40.56 o 
  10   0   4       56.75       40.31     22.01 o 
  12   0   4       38.04       46.64     28.84 o 
 -15   1   4        2.37        0.72     18.78 o 
 -14   1   4        0.36        7.01     14.43 o 
 -13   1   4        0.03       15.73     14.15 o 
 -12   1   4        0.01        0.56     11.07 o 
 -11   1   4        8.43        6.35     10.49 o 
 -10   1   4        0.88        1.00      8.40 o 
  -9   1   4       17.75       14.97      8.32 o 
  -8   1   4       49.78       38.01      6.43 o 
  -7   1   4        0.37       -4.81      4.81 o 
  -6   1   4       31.31       22.76      5.81 o 
  -5   1   4      350.47      338.14     11.92 o 
  -4   1   4      751.24      644.84     17.07 o 
  -3   1   4      114.42      103.35      6.42 o 
  -2   1   4      212.26      217.73     12.92 o 
  -1   1   4     1426.50     1144.64     31.33 o 
   0   1   4     1434.76     1202.69     40.28 o 
   1   1   4      286.60      280.80     15.72 o 
   2   1   4      253.07      257.78     16.07 o 
   3   1   4      838.12      757.67     30.25 o 
   4   1   4      359.13      342.34     19.79 o 
   5   1   4      112.65      112.62     13.12 o 
   6   1   4       63.33       30.74     18.83 o 
   7   1   4      131.36      118.39     15.28 o 
   8   1   4       20.18       -2.98     12.07 o 
   9   1   4       33.42       60.20     14.99 o 
  10   1   4        4.71        1.65     17.11 o 
  11   1   4       11.10      -11.36     14.52 o 
  12   1   4        0.01       -6.88     16.69 o 
  13   1   4       10.50        2.17     22.67 o 
 -15   2   4        1.25       -3.43     18.84 o 
 -14   2   4        0.54      -16.01     16.01 o 
 -13   2   4        1.77      -13.84     13.84 o 
 -12   2   4        0.00        1.78     11.90 o 
 -11   2   4        3.79        1.70     10.47 o 
 -10   2   4        0.99       -8.15      8.79 o 
  -9   2   4       53.22       50.65      8.62 o 
  -8   2   4        0.14        8.42      5.80 o 
  -7   2   4       68.18       74.27      6.98 o 
  -6   2   4        0.81        1.34      4.32 o 
  -5   2   4      373.25      407.73     13.19 o 
  -4   2   4        1.74        4.20      5.55 o 
  -3   2   4      838.49     1045.98     23.38 o 
  -2   2   4        0.81        7.52      3.92 o 
  -1   2   4      484.87      524.89     18.85 o 
   0   2   4        2.13        8.78      8.89 o 
   1   2   4     1941.59     2361.43     85.99 o 
   2   2   4       14.19       16.62      8.22 o 
   3   2   4       71.47       68.32      9.96 o 
   4   2   4        0.81       -0.36      7.39 o 
   5   2   4      991.63     1084.52     35.98 o 
   6   2   4       13.80       18.15     10.17 o 
   7   2   4        1.66       -0.94     10.54 o 
   8   2   4        0.40       -1.19     11.93 o 
   9   2   4      236.68      292.45     24.53 o 
  10   2   4        4.39       31.24     15.12 o 
  11   2   4        8.71      -16.29     16.29 o 
  12   2   4        0.13      -17.97     17.97 o 
 -14   3   4        3.48        3.59     19.29 o 
 -13   3   4        0.17       12.95     18.04 o 
 -12   3   4        3.62        9.02     16.74 o 
 -11   3   4       54.34       40.00     20.77 o 
 -10   3   4       31.20        9.05     13.16 o 
  -9   3   4        4.56        8.52      7.97 o 
  -8   3   4       49.40       47.32      7.88 o 
  -7   3   4      270.83      269.57     12.82 o 
  -6   3   4      128.33      136.59     10.12 o 
  -5   3   4       46.33       49.66      7.92 o 
  -4   3   4      314.45      311.34     11.53 o 
  -3   3   4      697.89      681.28     34.02 o 
  -2   3   4      131.12      124.00     16.05 o 
  -1   3   4      145.76      157.67      9.02 o 
   0   3   4      521.71      560.09     22.28 o 
   1   3   4      544.95      575.44     23.31 o 
   2   3   4       12.12       11.79      4.79 o 
   3   3   4      106.54       91.99     11.33 o 
   4   3   4      197.40      230.62     14.24 o 
   5   3   4      125.96      147.06     13.67 o 
   6   3   4        0.87       -7.58      9.30 o 
   7   3   4       24.65       12.66     12.03 o 
   8   3   4       22.79       -0.16     12.39 o 
   9   3   4       12.00       21.71     16.53 o 
  10   3   4        0.71      -10.59     36.94 o 
  11   3   4        2.67      -11.41     23.42 o 
  12   3   4        0.46      -19.94     20.18 o 
 -13   4   4        0.14       -3.14     37.73 o 
 -12   4   4        0.08       -3.22     22.96 o 
 -11   4   4        4.87        0.33     20.77 o 
 -10   4   4        4.40       -0.70     19.64 o 
  -9   4   4        0.38       -5.01     10.90 o 
  -8   4   4        5.54       -3.71     10.60 o 
  -7   4   4        6.34        1.44      9.11 o 
  -6   4   4       17.75       23.89      8.53 o 
  -5   4   4        0.58       -0.18      5.80 o 
  -4   4   4       14.44       16.19     11.32 o 
  -3   4   4        0.92       -1.83      6.83 o 
  -2   4   4       45.20       34.05      9.76 o 
  -1   4   4        1.22      -15.01     15.36 o 
   0   4   4        1.87        7.81      7.00 o 
   1   4   4        1.11       -2.22      7.36 o 
   2   4   4       33.53       31.95      9.01 o 
   3   4   4       18.19       11.23     10.56 o 
   4   4   4        1.79        0.73     10.89 o 
   5   4   4        0.93       -0.05      8.45 o 
   6   4   4        7.48       -0.61      8.70 o 
   7   4   4       24.75       -1.77     17.20 o 
   8   4   4        1.27       -1.57     18.80 o 
   9   4   4        0.02      -20.36     20.36 o 
  10   4   4        0.95       -6.13     22.60 o 
 -11   5   4        0.21      -18.27     36.15 o 
 -10   5   4       86.09       64.22     22.79 o 
  -9   5   4      113.50       89.16     23.42 o 
  -8   5   4       70.08       90.69     34.58 o 
  -7   5   4        2.66       -2.56      8.64 o 
  -6   5   4      272.30      262.49     25.15 o 
  -5   5   4      265.19      252.26     28.90 o 
  -4   5   4      127.06       86.24     19.24 o 
  -3   5   4       18.06       12.01     15.44 o 
  -2   5   4      424.01      341.46     26.39 o 
  -1   5   4      274.49      256.65     18.25 o 
   0   5   4      141.84      110.35     13.61 o 
   1   5   4       16.38       24.03     11.17 o 
   2   5   4      293.21      264.94     16.10 o 
   3   5   4      140.09      107.54     17.57 o 
   4   5   4       94.38      117.45     20.43 o 
   5   5   4        3.41       -4.72     25.15 o 
   6   5   4       96.40       69.16     31.44 o 
   7   5   4       48.07       26.72     31.44 o 
   8   5   4       39.86       45.59     34.58 o 
  -8   6   4        2.95       -6.29     28.29 o 
  -7   6   4      118.09      132.04     37.73 o 
  -6   6   4        6.49        3.14     25.15 o 
  -5   6   4       14.00       50.30     26.72 o 
  -4   6   4       12.52       29.87     23.58 o 
  -3   6   4      310.34      352.11     44.01 o 
  -2   6   4        4.32       -7.86     20.43 o 
  -1   6   4        3.80       32.15     12.08 o 
   0   6   4       15.94       -0.34     12.75 o 
   1   6   4      381.88      519.22     34.89 o 
   2   6   4        1.74        5.39     15.09 o 
   3   6   4        0.02       -5.38     13.94 o 
   4   6   4        8.74       17.76     30.65 o 
   5   6   4      216.73      247.58     27.55 o 
   6   6   4        0.61       -3.42     18.03 o 
 -15   0   5        0.58        0.47     21.90 o 
 -13   0   5        4.13       -1.75     19.24 o 
 -11   0   5        0.21        8.70     12.32 o 
  -9   0   5        6.40       -9.44      9.44 o 
  -7   0   5        0.99       -1.70      6.84 o 
  -5   0   5        6.60       15.31      7.99 o 
  -3   0   5        0.68        7.93      8.04 o 
  -1   0   5        3.82        7.50      9.18 o 
   1   0   5        3.77       -0.67     11.63 o 
   3   0   5       47.75       67.08     16.09 o 
   5   0   5        1.87       -7.86     14.15 o 
   7   0   5       28.96       12.58     15.56 o 
   9   0   5        0.04       14.15     28.29 o 
  11   0   5        5.40        4.92     25.28 o 
 -16   1   5        0.34       -5.34     19.89 o 
 -15   1   5        2.14        6.39     18.01 o 
 -14   1   5       12.91       11.09     15.34 o 
 -13   1   5       15.07        3.11     12.17 o 
 -12   1   5        1.52       -9.48      9.48 o 
 -11   1   5       20.45       22.62     11.10 o 
 -10   1   5       20.94        7.79     11.84 o 
  -9   1   5       54.41       56.95      7.25 o 
  -8   1   5        7.52        7.82      5.87 o 
  -7   1   5       68.37       67.83      6.69 o 
  -6   1   5        8.73        8.40      5.04 o 
  -5   1   5      104.03       95.66      6.46 o 
  -4   1   5       33.17       22.61      5.45 o 
  -3   1   5       44.76       35.26      5.65 o 
  -2   1   5        0.00        3.23      5.85 o 
  -1   1   5       19.16       25.31      6.94 o 
   0   1   5       41.66       48.18      9.10 o 
   1   1   5        1.72       -7.80      7.80 o 
   2   1   5        0.04        0.99      8.16 o 
   3   1   5        6.50        8.32      8.59 o 
   4   1   5        2.83       -4.47      9.22 o 
   5   1   5        0.33       -3.93      9.43 o 
   6   1   5        0.14       -9.78      9.98 o 
   7   1   5        5.53       12.60     14.08 o 
   8   1   5        0.61        0.87     14.46 o 
   9   1   5        0.38      -14.58     14.58 o 
  10   1   5        0.00       15.18     17.44 o 
  11   1   5        0.75       -4.14     20.98 o 
  12   1   5        0.49      -10.78     17.36 o 
 -15   2   5        7.60       15.53     25.61 o 
 -14   2   5        2.13       -5.77     16.74 o 
 -13   2   5        2.46      -13.22     13.22 o 
 -12   2   5        0.75       -5.69     11.05 o 
 -11   2   5       17.99       33.40     13.32 o 
 -10   2   5       14.17       16.95     10.48 o 
  -9   2   5       25.05       33.04      9.81 o 
  -8   2   5        0.02       -4.76      5.59 o 
  -7   2   5       15.66       21.11      6.13 o 
  -6   2   5       27.88       22.63      6.38 o 
  -5   2   5      113.15      138.17      8.65 o 
  -4   2   5        1.77        3.55      3.47 o 
  -3   2   5        0.23       -3.16      3.89 o 
  -2   2   5        1.61       -1.93      4.25 o 
  -1   2   5      158.18      215.85     11.56 o 
   0   2   5        5.92       10.77      7.29 o 
   1   2   5        4.68        0.74      8.17 o 
   2   2   5        6.37       12.75      7.97 o 
   3   2   5       61.65       65.41     10.89 o 
   4   2   5       31.88       13.70      9.96 o 
   5   2   5        0.07        1.16      9.90 o 
   6   2   5        1.74        4.81     11.01 o 
   7   2   5        7.50        8.04     11.54 o 
   8   2   5       17.18       21.71     13.51 o 
   9   2   5        6.41        7.09     14.04 o 
  10   2   5        0.01       11.03     17.79 o 
  11   2   5        0.24        9.43     24.45 o 
  12   2   5        3.95       31.86     22.06 o 
 -14   3   5        2.53       -7.75     36.94 o 
 -13   3   5        0.00        4.64     43.23 o 
 -12   3   5        1.47        8.84     20.01 o 
 -11   3   5        0.00       -1.95     12.75 o 
 -10   3   5       17.98        4.14      8.60 o 
  -9   3   5        7.27        5.81      7.99 o 
  -8   3   5       10.37        2.91      6.32 o 
  -7   3   5       19.53        9.34      5.61 o 
  -6   3   5       65.93       65.42      7.75 o 
  -5   3   5       23.75        6.46      7.44 o 
  -4   3   5       42.35       55.03      7.78 o 
  -3   3   5      149.91      154.68     11.54 o 
  -2   3   5       91.81       82.21      7.48 o 
  -1   3   5        0.27       -2.28      5.38 o 
   0   3   5       64.71       66.45      8.62 o 
   1   3   5      158.25      144.02      9.91 o 
   2   3   5       33.80       34.04      7.83 o 
   3   3   5       27.23       23.18      8.37 o 
   4   3   5       42.62       38.68     10.17 o 
   5   3   5       29.98        5.34     15.43 o 
   6   3   5        1.13        0.11     10.96 o 
   7   3   5       32.17       20.71     13.08 o 
   8   3   5       18.10       21.48     15.91 o 
   9   3   5        0.64       -0.16     21.65 o 
  10   3   5        1.16       15.49     40.08 o 
  11   3   5       14.08       17.40     24.38 o 
 -13   4   5        0.01      -17.06     22.15 o 
 -12   4   5       12.36       19.23     26.72 o 
 -11   4   5        5.04      -18.51     18.51 o 
 -10   4   5       10.73      -16.00     28.29 o 
  -9   4   5        0.04        7.82     15.94 o 
  -8   4   5       27.18        3.85     10.95 o 
  -7   4   5        8.82       -2.88     11.82 o 
  -6   4   5        3.73       15.84      9.42 o 
  -5   4   5        0.36       -3.67      9.31 o 
  -4   4   5       38.10       53.45      9.69 o 
  -3   4   5        1.39       -2.80      7.49 o 
  -2   4   5        8.20       11.40      7.36 o 
  -1   4   5        1.70       -2.77      7.26 o 
   0   4   5       23.23       36.67      9.22 o 
   1   4   5        5.35        9.13      7.10 o 
   2   4   5       32.60       22.79      7.69 o 
   3   4   5        0.13        0.28      9.38 o 
   4   4   5        8.05        7.93      9.51 o 
   5   4   5        9.97        6.70      9.90 o 
   6   4   5       15.09       22.36     17.20 o 
   7   4   5        0.21       26.63     19.43 o 
   8   4   5        3.80        5.05     26.72 o 
   9   4   5        3.49       14.95     23.72 o 
  10   4   5        1.53       -0.32     24.38 o 
 -11   5   5        8.02      -19.91     19.91 o 
 -10   5   5        0.06       -1.62     19.43 o 
  -9   5   5        2.56       -9.57     21.22 o 
  -8   5   5       50.43       54.61     22.79 o 
  -7   5   5       48.00       32.31     10.42 o 
  -6   5   5       16.56        4.72     23.58 o 
  -5   5   5        4.00       -3.59     17.68 o 
  -4   5   5      102.90      110.12     31.44 o 
  -3   5   5      111.43       97.16     20.31 o 
  -2   5   5       40.11       34.80     16.35 o 
  -1   5   5        9.82       10.90     10.77 o 
   0   5   5      113.46      121.37     14.81 o 
   1   5   5       97.92      104.55     14.64 o 
   2   5   5       14.76       22.13     11.95 o 
   3   5   5       19.10        3.59     18.86 o 
   4   5   5       52.19       41.16     17.68 o 
   5   5   5       34.16       61.30     31.44 o 
   6   5   5        0.34       25.15     28.29 o 
   7   5   5       18.70      -28.29     28.29 o 
   8   5   5       10.85        4.72     33.01 o 
  -8   6   5        0.20       -1.57     29.87 o 
  -7   6   5       51.68       12.58     31.44 o 
  -6   6   5        4.81      -23.58     23.58 o 
  -5   6   5        0.54        9.43     25.15 o 
  -4   6   5        2.16       18.86     25.15 o 
  -3   6   5       70.13       86.46     28.29 o 
  -2   6   5        0.63        7.86     22.01 o 
  -1   6   5        0.83       23.77     18.08 o 
   0   6   5        2.78       -0.57     13.86 o 
   1   6   5       53.25       54.38     17.68 o 
   2   6   5        0.31      -16.51     16.51 o 
   3   6   5        0.07       14.78     21.22 o 
   4   6   5        1.00       -0.89     16.23 o 
   5   6   5       30.73       17.96     18.86 o 
 -16   0   6        5.27        0.94     23.54 o 
 -14   0   6        7.74       -4.26     20.77 o 
 -12   0   6       76.06       47.82     21.03 o 
 -10   0   6       74.35       70.54     13.74 o 
  -8   0   6      763.68      826.22     31.66 o 
  -6   0   6      265.03      332.07     17.66 o 
  -4   0   6     3126.89     3785.57    116.32 o 
  -2   0   6      151.61      205.35     16.62 o 
   0   0   6     2727.82     3285.35    145.05 o 
   2   0   6        0.96        8.05     14.93 o 
   4   0   6      468.75      571.57     41.67 o 
   6   0   6        4.43        1.25     25.94 o 
   8   0   6       29.07       95.89     34.58 o 
  10   0   6        2.40      -12.58     31.44 o 
  12   0   6        1.48      -28.91     50.30 o 
 -16   1   6        0.04       -0.04     19.53 o 
 -15   1   6        0.21       -7.55     15.57 o 
 -14   1   6        9.15        8.79     15.24 o 
 -13   1   6        0.05        2.95     11.95 o 
 -12   1   6        1.50       -0.21     12.24 o 
 -11   1   6        8.26       20.31      9.89 o 
 -10   1   6        8.90       -1.26      7.66 o 
  -9   1   6        0.10       -5.65      5.95 o 
  -8   1   6       30.45       23.55      6.89 o 
  -7   1   6      113.49      100.42      7.78 o 
  -6   1   6        8.46        7.49      5.50 o 
  -5   1   6        0.07       -4.94      4.94 o 
  -4   1   6      251.86      247.70     10.70 o 
  -3   1   6      457.30      486.70     20.81 o 
  -2   1   6      179.12      222.07     12.49 o 
  -1   1   6       32.51       13.48      8.74 o 
   0   1   6      577.27      554.05     24.75 o 
   1   1   6      352.48      372.10     20.62 o 
   2   1   6      175.78      208.03     17.47 o 
   3   1   6       68.04       72.91     11.49 o 
   4   1   6      286.05      266.85     19.39 o 
   5   1   6       45.83       30.18     11.84 o 
   6   1   6       41.01       50.33     15.11 o 
   7   1   6       20.30       20.68     15.37 o 
   8   1   6       45.72       42.13     16.92 o 
   9   1   6        0.06       -1.23     15.37 o 
  10   1   6        5.18       -0.80     18.74 o 
  11   1   6        1.84       -6.70     22.33 o 
  12   1   6        3.21       23.49     20.36 o 
 -15   2   6       34.02       39.32     22.54 o 
 -14   2   6        1.00        4.03     18.35 o 
 -13   2   6       10.48       16.09     14.81 o 
 -12   2   6       16.11        7.82     11.72 o 
 -11   2   6      273.12      407.77     31.31 o 
 -10   2   6        3.60       17.49      9.54 o 
  -9   2   6       82.90       76.49      8.84 o 
  -8   2   6       28.72       25.26      6.54 o 
  -7   2   6     1398.26     1614.76     34.96 o 
  -6   2   6        2.40        3.07      5.09 o 
  -5   2   6      157.00      176.61      9.01 o 
  -4   2   6       16.73       24.61      5.54 o 
  -3   2   6     2819.86     3420.80     74.80 o 
  -2   2   6        2.92       11.50      7.69 o 
  -1   2   6       54.75       81.03      8.56 o 
   0   2   6        0.05       -5.55      7.29 o 
   1   2   6     1404.07     1603.45     54.42 o 
   2   2   6       14.08       11.38      8.77 o 
   3   2   6        5.99       -1.42      9.30 o 
   4   2   6        3.13        3.14      9.76 o 
   5   2   6      199.63      228.00     22.37 o 
   6   2   6        5.85       11.97     13.90 o 
   7   2   6        0.23        3.90     12.91 o 
   8   2   6        3.47       -1.77     16.11 o 
   9   2   6       12.58      -14.06     14.06 o 
  10   2   6        0.75      -16.15     17.83 o 
  11   2   6        0.00        9.15     24.15 o 
 -14   3   6        1.50      -10.22     32.22 o 
 -13   3   6        4.02       -1.99     22.28 o 
 -12   3   6        8.39       30.23     20.65 o 
 -11   3   6        1.38      -11.98     11.98 o 
 -10   3   6        6.13       11.12      8.81 o 
  -9   3   6        8.16        2.94      7.30 o 
  -8   3   6       34.96       25.28     10.16 o 
  -7   3   6       43.40       43.15      8.84 o 
  -6   3   6       34.47       40.03      5.50 o 
  -5   3   6       17.81       22.32      6.64 o 
  -4   3   6      139.80      147.03     10.90 o 
  -3   3   6      260.96      287.43     12.57 o 
  -2   3   6       68.38       68.53      7.57 o 
  -1   3   6       38.76       46.73      8.54 o 
   0   3   6      254.90      271.13     15.13 o 
   1   3   6      376.30      397.57     17.92 o 
   2   3   6       22.18       22.72      8.17 o 
   3   3   6       36.91       35.76     10.21 o 
   4   3   6      151.49      160.96     15.62 o 
   5   3   6      173.54      198.92     17.95 o 
   6   3   6        0.16       10.47     11.49 o 
   7   3   6       13.50      -11.18     13.12 o 
   8   3   6       41.09       51.35     30.88 o 
   9   3   6       40.71       32.22     24.45 o 
  10   3   6        0.85       17.54     24.38 o 
 -13   4   6        7.14       25.47     24.99 o 
 -12   4   6        0.07      -18.04     22.10 o 
 -11   4   6        8.19       32.46     21.90 o 
 -10   4   6       82.40      131.46     35.37 o 
  -9   4   6       16.16        1.47     14.46 o 
  -8   4   6       11.17        7.59      9.02 o 
  -7   4   6        7.21       16.44     10.77 o 
  -6   4   6      160.01      164.78     14.17 o 
  -5   4   6        8.53        4.36      9.06 o 
  -4   4   6       80.30       72.44     11.57 o 
  -3   4   6        3.02      -11.89     11.89 o 
  -2   4   6      137.66      106.19     11.71 o 
  -1   4   6        1.16       -4.10      6.19 o 
   0   4   6       88.49       81.27      9.48 o 
   1   4   6        1.31        6.30      8.65 o 
   2   4   6       62.57       80.64     14.29 o 
   3   4   6       12.36        0.10      8.38 o 
   4   4   6       16.70        7.04      8.92 o 
   5   4   6        0.33        0.66      9.94 o 
   6   4   6       26.70       27.92     33.01 o 
   7   4   6        8.80       -3.14     20.01 o 
   8   4   6        0.03      -21.03     21.03 o 
   9   4   6        0.01       16.02     29.87 o 
 -11   5   6       30.76       48.73     37.73 o 
 -10   5   6       11.30       -1.57     29.87 o 
  -9   5   6        0.21       -6.29     28.29 o 
  -8   5   6       62.82       56.59     33.01 o 
  -7   5   6       88.59      143.04     36.15 o 
  -6   5   6       50.21       32.19     22.79 o 
  -5   5   6        0.87       -8.20     11.79 o 
  -4   5   6      143.17      136.86     39.67 o 
  -3   5   6      163.92      144.69     16.01 o 
  -2   5   6       99.83       89.08     23.22 o 
  -1   5   6        0.69        1.11     13.08 o 
   0   5   6      178.01      181.17     18.80 o 
   1   5   6      139.22      124.53     28.61 o 
   2   5   6       88.76       84.59     19.91 o 
   3   5   6        8.90       36.44     18.11 o 
   4   5   6      109.72      122.77     22.60 o 
   5   5   6       50.67      121.04     37.73 o 
   6   5   6       41.37       17.29     29.87 o 
   7   5   6        8.18       39.30     34.58 o 
  -8   6   6        1.23      -25.15     28.29 o 
  -7   6   6       38.20       84.88     36.15 o 
  -6   6   6        0.21      -20.43     25.15 o 
  -5   6   6       66.86      136.76     34.58 o 
  -4   6   6        0.53        6.29     25.15 o 
  -3   6   6       54.58       33.01     23.58 o 
  -2   6   6        0.55       32.78     26.72 o 
  -1   6   6       57.91       70.71     19.65 o 
   0   6   6        0.34       11.11     19.65 o 
   1   6   6       34.64       42.74     17.68 o 
   2   6   6        2.18       20.33     22.01 o 
   3   6   6       39.28        0.91     17.72 o 
   4   6   6        0.48      -13.00     18.11 o 
 -15   0   7        4.57       -9.07     19.99 o 
 -13   0   7       19.39       16.94     19.64 o 
 -11   0   7        8.79       15.08     11.54 o 
  -9   0   7       52.78       38.87     10.40 o 
  -7   0   7        1.97        1.24      8.91 o 
  -5   0   7       29.76       37.24      9.23 o 
  -3   0   7        1.24       -3.96      9.38 o 
  -1   0   7       13.76       -8.67     12.04 o 
   1   0   7        2.89       10.48     13.20 o 
   3   0   7       38.11       35.37     16.67 o 
   5   0   7       15.93       -0.21     26.72 o 
   7   0   7       10.56       53.45     28.29 o 
   9   0   7        8.13      -23.58     23.58 o 
  11   0   7        1.80      -17.25     23.88 o 
 -16   1   7        6.02      -15.26     18.36 o 
 -15   1   7        0.02        1.39     15.57 o 
 -14   1   7       29.68       44.90     16.85 o 
 -13   1   7      103.43       93.90     15.88 o 
 -12   1   7       66.60       57.75     12.05 o 
 -11   1   7        5.34       13.82      9.28 o 
 -10   1   7      220.19      198.67     13.70 o 
  -9   1   7      616.93      588.55     20.33 o 
  -8   1   7      435.06      446.12     16.66 o 
  -7   1   7       56.60       49.51      7.47 o 
  -6   1   7     1174.26     1134.72     27.70 o 
  -5   1   7     2323.14     2285.59     49.59 o 
  -4   1   7     1319.09     1152.06     29.63 o 
  -3   1   7       88.97       99.86      9.27 o 
  -2   1   7     2322.11     2104.66     67.47 o 
  -1   1   7     3234.24     2869.23    105.37 o 
   0   1   7     1093.50      969.13     38.12 o 
   1   1   7       25.53       39.91     10.70 o 
   2   1   7     1145.93     1214.43     45.39 o 
   3   1   7     1388.07     1363.78     49.90 o 
   4   1   7      315.95      286.63     21.13 o 
   5   1   7        1.92       16.77     22.72 o 
   6   1   7      204.51      173.97     22.37 o 
   7   1   7      295.39      281.48     27.20 o 
   8   1   7       74.82       76.69     26.10 o 
   9   1   7        0.09       -2.42     22.77 o 
  10   1   7       22.48       28.97     20.83 o 
  11   1   7       43.76       51.49     24.47 o 
 -15   2   7      119.08       74.57     30.43 o 
 -14   2   7        1.27      -11.67     21.03 o 
 -13   2   7        7.99        3.85     16.88 o 
 -12   2   7        2.20       14.14     13.61 o 
 -11   2   7      638.77      726.42     30.42 o 
 -10   2   7        5.16        1.30      9.10 o 
  -9   2   7        2.10       19.38      7.35 o 
  -8   2   7        7.73       12.21      7.12 o 
  -7   2   7     2537.37     2865.36     61.22 o 
  -6   2   7        9.85       16.98      5.98 o 
  -5   2   7       35.77       40.20      6.51 o 
  -4   2   7        5.43       10.05      5.69 o 
  -3   2   7     5313.70     6266.31    143.00 o 
  -2   2   7       18.75       32.34      8.00 o 
  -1   2   7      221.19      274.53     14.56 o 
   0   2   7        2.41        8.90      8.26 o 
   1   2   7     3868.11     4516.74    139.70 o 
   2   2   7       20.46       24.40     10.03 o 
   3   2   7      186.31      178.96     16.92 o 
   4   2   7        3.93        8.07     12.99 o 
   5   2   7     1169.60     1294.54     60.19 o 
   6   2   7        8.03        0.66     14.08 o 
   7   2   7       52.29       46.74     20.85 o 
   8   2   7        2.74      -10.51     13.87 o 
   9   2   7      221.09      300.16     32.03 o 
  10   2   7        1.57       -5.24     23.26 o 
  11   2   7        8.11       36.52     28.64 o 
 -14   3   7       80.30       62.64     29.06 o 
 -13   3   7      174.06      134.82     30.55 o 
 -12   3   7       74.40       85.21     40.87 o 
 -11   3   7        0.50       26.58     15.52 o 
 -10   3   7      338.78      411.36     42.97 o 
  -9   3   7      859.38      912.28     25.80 o 
  -8   3   7      377.45      329.79     14.79 o 
  -7   3   7        2.24       13.92      6.76 o 
  -6   3   7      870.93      871.64     25.62 o 
  -5   3   7     2529.39     2652.16     59.28 o 
  -4   3   7     1039.30     1006.60     27.87 o 
  -3   3   7        9.18       22.28      8.42 o 
  -2   3   7     1024.93     1085.29     35.45 o 
  -1   3   7     2967.49     3008.43     77.73 o 
   0   3   7     1139.40     1208.55     40.90 o 
   1   3   7        7.62        8.20      9.38 o 
   2   3   7      469.23      492.47     26.23 o 
   3   3   7     1272.61     1187.63     54.91 o 
   4   3   7      490.66      509.34     27.21 o 
   5   3   7        3.71        9.14     11.54 o 
   6   3   7      110.39      114.00     17.06 o 
   7   3   7      285.70      326.43     29.58 o 
   8   3   7      109.39      101.93     26.68 o 
   9   3   7        1.29       -9.55     21.65 o 
  10   3   7       17.44       11.47     25.96 o 
 -13   4   7        0.00      -22.01     22.01 o 
 -12   4   7      219.30      290.24     38.48 o 
 -11   4   7       16.03        9.59     21.49 o 
 -10   4   7      179.43      240.02     45.59 o 
  -9   4   7        1.16       16.64     11.74 o 
  -8   4   7      732.00      802.38     34.95 o 
  -7   4   7       26.03       26.89     10.25 o 
  -6   4   7      636.65      728.27     32.36 o 
  -5   4   7        2.94        0.00     10.15 o 
  -4   4   7     1324.36     1434.39     50.67 o 
  -3   4   7       28.94       62.45     14.29 o 
  -2   4   7     1208.23     1338.29     47.47 o 
  -1   4   7        1.32       -3.26      6.70 o 
   0   4   7     1131.21     1160.98     37.61 o 
   1   4   7       28.98       10.91     15.68 o 
   2   4   7     1017.69     1096.22     36.48 o 
   3   4   7        0.97       18.62     10.54 o 
   4   4   7      490.78      582.21     33.80 o 
   5   4   7       19.03       17.77     18.31 o 
   6   4   7      416.55      512.87     44.29 o 
   7   4   7        1.69      -10.39     19.91 o 
   8   4   7      134.09      128.81     30.01 o 
 -11   5   7       13.67       50.30     37.73 o 
 -10   5   7      143.67      106.89     39.30 o 
  -9   5   7      214.91      193.35     44.01 o 
  -8   5   7      245.47      226.50     60.52 o 
  -7   5   7       20.65       19.31     14.52 o 
  -6   5   7      480.86      463.19     33.44 o 
  -5   5   7      520.38      439.93     31.32 o 
  -4   5   7      445.30      374.88     29.83 o 
  -3   5   7       13.24       21.61     12.69 o 
  -2   5   7      787.97      685.54     41.40 o 
  -1   5   7      648.10      645.74     75.45 o 
   0   5   7      359.57      333.72     30.01 o 
   1   5   7        1.53       52.66     17.78 o 
   2   5   7      548.86      459.99     38.34 o 
   3   5   7      397.90      351.92     34.89 o 
   4   5   7      145.19      108.07     46.37 o 
   5   5   7        0.44       70.74     33.01 o 
   6   5   7      180.03      166.62     44.01 o 
  -8   6   7        0.66      -26.72     26.72 o 
  -7   6   7       31.25       23.58     31.44 o 
  -6   6   7        2.97       -3.14     28.29 o 
  -5   6   7        1.84       37.73     28.29 o 
  -4   6   7        2.06      -23.58     23.58 o 
  -3   6   7       39.91       60.98     23.58 o 
  -2   6   7        3.11       21.33     15.72 o 
  -1   6   7        7.89       -3.09     15.44 o 
   0   6   7        3.81        4.40     40.08 o 
   1   6   7       43.54       62.09     19.91 o 
   2   6   7        2.68        5.72     18.11 o 
   3   6   7       23.12       37.48     21.48 o 
 -16   0   8        7.93       10.72     47.94 o 
 -14   0   8        3.81      -19.19     19.19 o 
 -12   0   8        7.41      -10.27     14.34 o 
 -10   0   8       69.32       90.19     20.52 o 
  -8   0   8       50.08       45.79     16.79 o 
  -6   0   8      572.29      668.39     29.27 o 
  -4   0   8     1120.09     1302.37     47.16 o 
  -2   0   8     1372.28     1602.25     64.13 o 
   0   0   8     2374.22     2630.42    126.54 o 
   2   0   8      838.84      912.09     56.59 o 
   4   0   8     1093.32     1218.20     68.35 o 
   6   0   8      265.66      311.24     50.30 o 
   8   0   8      209.80      152.48     42.44 o 
  10   0   8       72.24       83.31     40.87 o 
 -16   1   8        3.18       -2.40     18.18 o 
 -15   1   8        3.41       13.93     30.33 o 
 -14   1   8        6.55        0.55     17.74 o 
 -13   1   8       15.65       18.09     12.54 o 
 -12   1   8       32.33       29.47     11.58 o 
 -11   1   8       60.32       36.45     11.30 o 
 -10   1   8       55.54       43.24     10.28 o 
  -9   1   8       22.64        8.99      8.28 o 
  -8   1   8      167.49      167.50     14.34 o 
  -7   1   8      312.80      282.10     13.65 o 
  -6   1   8      204.32      187.92     10.81 o 
  -5   1   8        9.63       10.69      6.29 o 
  -4   1   8      260.83      267.16     13.13 o 
  -3   1   8      418.67      401.83     18.46 o 
  -2   1   8      246.92      248.55     14.77 o 
  -1   1   8        3.60        7.92      8.66 o 
   0   1   8       45.30       52.62     11.19 o 
   1   1   8      106.62      111.86     13.87 o 
   2   1   8      109.34      111.73     14.78 o 
   3   1   8       10.82       10.97     10.75 o 
   4   1   8        4.91       15.04     14.20 o 
   5   1   8        4.02       18.31     14.46 o 
   6   1   8       30.61       37.54     17.20 o 
   7   1   8       10.84      -18.80     18.80 o 
   8   1   8       13.95        2.04     21.90 o 
   9   1   8        0.13       20.43     23.34 o 
  10   1   8        7.73        6.61     20.26 o 
  11   1   8        4.14       46.48     26.19 o 
 -15   2   8       20.04      -10.22     41.66 o 
 -14   2   8        0.52        9.00     25.15 o 
 -13   2   8        9.66        5.57     16.33 o 
 -12   2   8        0.88       -9.08     10.40 o 
 -11   2   8      111.33      105.21     13.33 o 
 -10   2   8        3.41       -0.64      9.41 o 
  -9   2   8       57.51       91.53     12.42 o 
  -8   2   8        5.23        5.97      7.25 o 
  -7   2   8      544.88      601.23     19.11 o 
  -6   2   8        5.68        3.03      5.99 o 
  -5   2   8      236.84      363.72     14.19 o 
  -4   2   8        6.52       -5.49      5.91 o 
  -3   2   8     1203.84     1448.80     41.33 o 
  -2   2   8        0.35        6.99      7.73 o 
  -1   2   8      430.14      608.91     23.00 o 
   0   2   8        0.90        0.44      8.77 o 
   1   2   8      742.46      794.48     33.14 o 
   2   2   8       18.58       10.86     10.59 o 
   3   2   8      253.20      370.39     28.67 o 
   4   2   8        0.08       18.18     17.58 o 
   5   2   8      146.51      149.19     21.39 o 
   6   2   8       20.05        8.40     15.97 o 
   7   2   8       62.92       49.29     19.02 o 
   8   2   8        0.16       -3.23     16.82 o 
   9   2   8       13.96       24.37     21.32 o 
  10   2   8        8.00       30.17     28.84 o 
 -14   3   8        6.04       12.38     26.81 o 
 -13   3   8        0.22       -0.48     21.48 o 
 -12   3   8        6.56       26.83     16.82 o 
 -11   3   8       83.14       83.67     18.37 o 
 -10   3   8       34.78       19.13      9.00 o 
  -9   3   8        0.16        2.74      7.53 o 
  -8   3   8       42.84       29.48     10.88 o 
  -7   3   8      281.57      263.76     13.47 o 
  -6   3   8       99.73       81.97      8.66 o 
  -5   3   8        0.11        0.69      7.10 o 
  -4   3   8      100.16       93.61     11.88 o 
  -3   3   8      361.18      325.20     15.13 o 
  -2   3   8      127.08       96.76     10.03 o 
  -1   3   8        6.86       -4.07      7.58 o 
   0   3   8       60.42       76.69     11.24 o 
   1   3   8      133.90      141.45     23.15 o 
   2   3   8       89.65       93.05     16.34 o 
   3   3   8       21.86       24.11     14.46 o 
   4   3   8       11.34       11.81     17.97 o 
   5   3   8       13.38        7.20     13.08 o 
   6   3   8       44.08       15.31     15.91 o 
   7   3   8       19.87       36.23     23.42 o 
   8   3   8        1.53       13.43     24.15 o 
   9   3   8        0.10      -12.58     24.15 o 
 -13   4   8        4.66       20.09     24.55 o 
 -12   4   8       67.05       98.20     28.69 o 
 -11   4   8        1.02      -13.34     15.40 o 
 -10   4   8        2.26       18.34     18.57 o 
  -9   4   8       15.70       11.24     17.13 o 
  -8   4   8      319.48      379.69     23.51 o 
  -7   4   8        0.13       -2.17      9.81 o 
  -6   4   8        0.96       10.61     11.65 o 
  -5   4   8       21.71       16.13     13.04 o 
  -4   4   8      903.70      944.49     38.18 o 
  -3   4   8        6.61       16.38      8.42 o 
  -2   4   8        6.85        3.80      7.21 o 
  -1   4   8        6.21        1.17      7.94 o 
   0   4   8     1124.27     1167.96     39.02 o 
   1   4   8       18.74       11.30     11.81 o 
   2   4   8        3.40       -1.89      9.17 o 
   3   4   8        0.02        7.26     11.21 o 
   4   4   8      596.04      673.69     47.20 o 
   5   4   8       17.61       -6.57     18.11 o 
   6   4   8        0.91       19.94     19.43 o 
   7   4   8        0.81      -10.76     21.03 o 
   8   4   8      163.83      164.30     32.78 o 
 -11   5   8      116.76       80.17     42.44 o 
 -10   5   8      147.48      116.32     39.30 o 
  -9   5   8       37.45       53.00     18.86 o 
  -8   5   8      111.28      131.56     22.10 o 
  -7   5   8      271.23      282.44     28.20 o 
  -6   5   8      277.25      274.54     27.04 o 
  -5   5   8       18.59        6.02     15.41 o 
  -4   5   8      163.90      162.45     22.96 o 
  -3   5   8      309.29      270.38     27.52 o 
  -2   5   8      272.43      242.20     26.40 o 
  -1   5   8        1.61       18.66     16.99 o 
   0   5   8      111.48       77.81     20.01 o 
   1   5   8      171.58      152.65     34.58 o 
   2   5   8      140.54       93.23     22.15 o 
   3   5   8        0.00       18.91     27.51 o 
   4   5   8       36.26       36.96     31.44 o 
   5   5   8       58.49      105.32     39.30 o 
   6   5   8       42.88       15.72     33.01 o 
  -7   6   8       20.69       17.29     28.29 o 
  -6   6   8        0.00       11.00     29.87 o 
  -5   6   8       66.32       79.70     17.13 o 
  -4   6   8        4.05        7.19     21.22 o 
  -3   6   8       26.70       24.19     16.57 o 
  -2   6   8        0.01       10.73     24.36 o 
  -1   6   8       81.28      106.39     21.22 o 
   0   6   8        0.69      -17.20     17.20 o 
   1   6   8       10.04        7.34     19.91 o 
   2   6   8        0.91      -10.46     21.22 o 
 -15   0   9        2.75       -8.69     21.03 o 
 -13   0   9       13.28       20.43     23.34 o 
 -11   0   9       21.65        9.57     22.20 o 
  -9   0   9       13.35       -8.49     13.06 o 
  -7   0   9       36.24       43.73     14.07 o 
  -5   0   9        1.32       -8.53      9.38 o 
  -3   0   9        1.18       -3.05     11.32 o 
  -1   0   9        1.06      -10.24     11.03 o 
   1   0   9       12.92       27.48     16.99 o 
   3   0   9        1.65        1.57     17.29 o 
   5   0   9        8.85        4.72     28.29 o 
   7   0   9        1.78       -3.14     29.87 o 
   9   0   9        2.25       18.86     36.15 o 
 -16   1   9       36.71       17.03     26.40 o 
 -15   1   9        0.35      -15.01     22.15 o 
 -14   1   9       52.57       48.53     16.81 o 
 -13   1   9      154.20      125.01     18.79 o 
 -12   1   9      148.04       98.92     15.05 o 
 -11   1   9        1.49        4.95     10.94 o 
 -10   1   9      276.07      271.79     19.35 o 
  -9   1   9      538.97      509.21     23.41 o 
  -8   1   9      382.03      374.46     16.74 o 
  -7   1   9        1.89        0.32      7.12 o 
  -6   1   9      726.99      723.37     25.48 o 
  -5   1   9     1147.94     1109.21     40.48 o 
  -4   1   9      572.87      611.60     24.85 o 
  -3   1   9        2.58        2.81      8.24 o 
  -2   1   9      629.22      649.75     34.01 o 
  -1   1   9      909.26      955.97     34.72 o 
   0   1   9      394.34      391.92     23.71 o 
   1   1   9        9.69       21.01     11.57 o 
   2   1   9      165.61      158.89     16.85 o 
   3   1   9      236.80      263.42     24.76 o 
   4   1   9      138.76      157.61     45.30 o 
   5   1   9       10.16      -12.58     14.36 o 
   6   1   9       21.93       -0.37     18.80 o 
   7   1   9       29.11        9.60     21.03 o 
   8   1   9       29.41       21.72     24.38 o 
   9   1   9        4.87       -6.02     22.77 o 
  10   1   9        2.66       18.08     28.90 o 
 -15   2   9        9.77       20.94     25.96 o 
 -14   2   9        1.38       18.34     24.84 o 
 -13   2   9        0.83       -3.83     14.85 o 
 -12   2   9       12.08        4.29     11.52 o 
 -11   2   9       44.12       61.79     16.61 o 
 -10   2   9        2.52        4.52     10.54 o 
  -9   2   9        0.00       17.19     10.18 o 
  -8   2   9       16.12       11.69      8.06 o 
  -7   2   9      169.69      218.92     12.60 o 
  -6   2   9        0.14       -6.09      6.09 o 
  -5   2   9        1.99        7.95      6.32 o 
  -4   2   9        1.09        2.13      7.07 o 
  -3   2   9      335.37      427.18     19.92 o 
  -2   2   9        1.50        4.72      9.84 o 
  -1   2   9        3.13        2.92      8.19 o 
   0   2   9        7.46        8.67      9.72 o 
   1   2   9      237.82      288.14     35.68 o 
   2   2   9        0.40       14.81     13.29 o 
   3   2   9        1.91       31.57     15.61 o 
   4   2   9        5.05       16.11     15.49 o 
   5   2   9       72.95       84.03     26.51 o 
   6   2   9        0.01       11.27     16.61 o 
   7   2   9        0.99      -19.43     19.43 o 
   8   2   9        0.15      -22.60     22.60 o 
   9   2   9       14.34       35.27     40.08 o 
 -14   3   9       10.55       -3.73     26.06 o 
 -13   3   9        0.13        9.53     17.08 o 
 -12   3   9        4.44        2.95     16.33 o 
 -11   3   9       71.10       66.96     19.41 o 
 -10   3   9       32.28       26.08     15.97 o 
  -9   3   9        0.05       -8.23      8.23 o 
  -8   3   9       23.05       11.54      6.60 o 
  -7   3   9      187.54      184.57     17.09 o 
  -6   3   9       68.89       59.09      9.04 o 
  -5   3   9        0.11        2.80      5.89 o 
  -4   3   9       52.16       43.36      7.61 o 
  -3   3   9      196.73      172.85     11.04 o 
  -2   3   9       82.10       96.31     10.54 o 
  -1   3   9        5.85        6.04      8.46 o 
   0   3   9       47.25       57.80     13.12 o 
   1   3   9       57.88       81.64     24.96 o 
   2   3   9       44.54       34.23     15.11 o 
   3   3   9       25.60       24.32     21.29 o 
   4   3   9       17.47        9.01     15.11 o 
   5   3   9        4.77      -13.14     15.66 o 
   6   3   9       12.20       22.34     18.44 o 
   7   3   9       28.86        9.43     22.64 o 
   8   3   9        2.83       18.06     24.99 o 
 -13   4   9        2.56        1.57     36.15 o 
 -12   4   9      216.57      254.32     34.37 o 
 -11   4   9        2.12       -4.72     25.15 o 
 -10   4   9      144.04      172.02     23.31 o 
  -9   4   9        1.63       14.60     16.05 o 
  -8   4   9      661.12      712.25     35.80 o 
  -7   4   9        0.24        0.01     14.52 o 
  -6   4   9      302.16      347.35     23.96 o 
  -5   4   9        0.42       -1.77     11.84 o 
  -4   4   9     1205.83     1252.77     36.46 o 
  -3   4   9        7.07       19.85      8.09 o 
  -2   4   9      314.43      363.23     17.68 o 
  -1   4   9        1.43        3.21      9.09 o 
   0   4   9     1097.59     1149.33     39.87 o 
   1   4   9       21.31       24.22     13.06 o 
   2   4   9      145.66      197.04     17.84 o 
   3   4   9        3.61       -8.72     16.99 o 
   4   4   9      499.29      608.55     45.70 o 
   5   4   9       14.57       27.51     25.94 o 
   6   4   9       35.17       13.21     34.58 o 
   7   4   9        2.22       -5.37     23.88 o 
 -11   5   9       18.65      -26.72     33.01 o 
 -10   5   9       88.01       47.24     24.36 o 
  -9   5   9       82.25       80.46     56.59 o 
  -8   5   9       71.40       38.67     18.31 o 
  -7   5   9       24.84       10.34     17.13 o 
  -6   5   9      140.36      104.93     34.58 o 
  -5   5   9       97.25       72.84     34.58 o 
  -4   5   9       62.84       68.84     30.65 o 
  -3   5   9       13.95       38.61     17.37 o 
  -2   5   9       91.09       80.09     20.77 o 
  -1   5   9       61.16       70.39     19.64 o 
   0   5   9       38.54       46.93     19.43 o 
   1   5   9        1.94        8.53     18.31 o 
   2   5   9       26.62       44.13     29.08 o 
   3   5   9       21.06      -13.36     18.90 o 
   4   5   9       19.02        0.35     22.01 o 
   5   5   9        0.02        9.43     34.58 o 
  -6   6   9        3.92       17.29     29.87 o 
  -5   6   9       88.73      114.37     34.58 o 
  -4   6   9        2.18       -7.15     16.57 o 
  -3   6   9        1.40       15.09     38.51 o 
  -2   6   9        6.17       26.63     18.51 o 
  -1   6   9       90.10       83.03     21.65 o 
   0   6   9        0.00      -17.78     17.78 o 
   1   6   9        1.66       18.86     20.01 o 
 -16   0  10       44.64       31.44     42.44 o 
 -14   0  10      280.76      313.27     39.45 o 
 -12   0  10      358.04      463.66     43.89 o 
 -10   0  10      956.91     1160.76     54.41 o 
  -8   0  10     1618.62     1956.60     79.56 o 
  -6   0  10     1912.50     2307.41     77.81 o 
  -4   0  10     2987.52     4152.53    151.56 o 
  -2   0  10     1800.23     2194.36     86.52 o 
   0   0  10     1786.60     2258.31    172.13 o 
   2   0  10      872.76     1058.02     63.36 o 
   4   0  10      462.90      617.76     72.31 o 
   6   0  10      312.38      350.54     56.59 o 
   8   0  10       91.18      102.17     40.87 o 
 -16   1  10        1.35        9.43     39.30 o 
 -15   1  10        0.00       -4.30     24.84 o 
 -14   1  10        0.03      -11.82     16.42 o 
 -13   1  10       13.45        9.61     15.25 o 
 -12   1  10       12.00      -12.27     12.27 o 
 -11   1  10        4.38        1.78     11.36 o 
 -10   1  10        4.83       19.65     11.95 o 
  -9   1  10       16.00       22.13     11.78 o 
  -8   1  10       77.56       90.72     14.88 o 
  -7   1  10       61.46       55.73      9.03 o 
  -6   1  10       22.23       11.37      8.54 o 
  -5   1  10       36.57       53.90     11.03 o 
  -4   1  10      207.10      193.98     14.55 o 
  -3   1  10      142.65      138.20     13.94 o 
  -2   1  10        7.94        5.59      9.08 o 
  -1   1  10       76.52       77.24     11.63 o 
   0   1  10      153.48      172.64     19.97 o 
   1   1  10       68.77       75.28     16.92 o 
   2   1  10        2.58       20.12     14.34 o 
   3   1  10       56.54       64.75     18.44 o 
   4   1  10       36.31       22.01     21.12 o 
   5   1  10       12.35       -9.43     18.90 o 
   6   1  10        8.29       14.15     21.03 o 
   7   1  10       19.53       10.93     23.88 o 
   8   1  10        4.80      -17.95     28.29 o 
   9   1  10        2.39       12.45     40.87 o 
 -15   2  10        0.75      -12.58     37.73 o 
 -14   2  10        1.92       -3.82     22.64 o 
 -13   2  10       42.21       43.76     20.31 o 
 -12   2  10       12.85        6.86     14.38 o 
 -11   2  10       32.59       24.97     12.78 o 
 -10   2  10        6.86       -9.46     11.56 o 
  -9   2  10      209.10      220.30     20.57 o 
  -8   2  10        5.73       31.56     10.17 o 
  -7   2  10      296.49      368.53     18.14 o 
  -6   2  10        7.01        9.77      7.99 o 
  -5   2  10      546.68      606.94     21.61 o 
  -4   2  10        1.79        6.20      8.68 o 
  -3   2  10      904.72      944.84     37.73 o 
  -2   2  10        0.52        3.49      8.96 o 
  -1   2  10      513.75      619.59     26.31 o 
   0   2  10       15.73       14.73     12.34 o 
   1   2  10      813.11      854.75     44.12 o 
   2   2  10        1.05       -1.98     14.46 o 
   3   2  10      177.91      173.84     22.69 o 
   4   2  10       13.03        1.06     21.24 o 
   5   2  10      260.28      267.95     35.00 o 
   6   2  10        2.08       14.30     28.29 o 
   7   2  10       32.34       63.57     27.72 o 
   8   2  10        4.73      -11.60     24.99 o 
   9   2  10       37.34       31.12     27.52 o 
 -14   3  10       12.61       28.29     26.16 o 
 -13   3  10       83.00       66.65     26.74 o 
 -12   3  10       71.64       48.88     19.83 o 
 -11   3  10       36.00       40.51     19.13 o 
 -10   3  10       20.92       25.36     12.84 o 
  -9   3  10      247.04      227.27     22.70 o 
  -8   3  10      268.53      268.45     17.25 o 
  -7   3  10      153.20      124.21     11.27 o 
  -6   3  10        2.09       12.97      7.97 o 
  -5   3  10      493.76      418.59     17.96 o 
  -4   3  10      524.70      479.84     19.19 o 
  -3   3  10      264.04      286.38     21.84 o 
  -2   3  10       42.19       55.67     12.24 o 
  -1   3  10      530.85      522.09     26.50 o 
   0   3  10      393.32      365.20     25.50 o 
   1   3  10      166.12      128.87     30.39 o 
   2   3  10      124.77      147.49     21.09 o 
   3   3  10      289.06      235.03     25.64 o 
   4   3  10      115.56      104.19     27.15 o 
   5   3  10       48.43       42.88     23.88 o 
   6   3  10       83.68       33.46     24.99 o 
   7   3  10       94.86      105.53     35.37 o 
   8   3  10       16.79       -6.49     25.96 o 
 -13   4  10        0.76       -6.14     25.15 o 
 -12   4  10       96.66      105.21     61.30 o 
 -11   4  10        3.43      -11.23     18.04 o 
 -10   4  10      345.34      362.13     31.00 o 
  -9   4  10        0.00      -11.99     15.52 o 
  -8   4  10      257.15      259.69     32.31 o 
  -7   4  10       10.62        6.76     13.26 o 
  -6   4  10      683.74      702.79     30.04 o 
  -5   4  10        1.79        3.98      8.15 o 
  -4   4  10      316.91      316.06     16.64 o 
  -3   4  10       16.27       31.13     14.02 o 
  -2   4  10      726.98      771.22     36.20 o 
  -1   4  10        1.90       -8.15     10.82 o 
   0   4  10      158.51      136.90     15.55 o 
   1   4  10       10.35       26.89     11.86 o 
   2   4  10      444.91      492.22     32.03 o 
   3   4  10        0.04       27.29     18.11 o 
   4   4  10       38.70       19.09     25.94 o 
   5   4  10        2.39      -16.15     18.31 o 
   6   4  10      169.16      166.62     47.16 o 
 -10   5  10        1.14      -14.15     18.86 o 
  -9   5  10        2.16        5.21     19.24 o 
  -8   5  10        2.90       14.01     18.51 o 
  -7   5  10        3.59       -6.14     17.72 o 
  -6   5  10       21.13       31.44     18.86 o 
  -5   5  10        4.23       33.01     18.31 o 
  -4   5  10       20.01       35.63     19.64 o 
  -3   5  10       25.18       36.51     19.43 o 
  -2   5  10       50.11       38.93     18.80 o 
  -1   5  10        2.20       11.79     18.90 o 
   0   5  10       25.36       67.59     22.23 o 
   1   5  10       24.90       74.79     40.87 o 
   2   5  10       42.56       28.38     20.54 o 
   3   5  10        1.93       -7.78     21.03 o 
   4   5  10       10.23       22.79     23.34 o 
  -5   6  10        9.01       -0.28     18.51 o 
  -4   6  10        0.35      -12.68     16.99 o 
  -3   6  10       10.28       64.78     21.03 o 
  -2   6  10        0.99        5.14     18.11 o 
  -1   6  10        9.14       11.54     36.15 o 
 -15   0  11       13.08       16.26     27.08 o 
 -13   0  11        4.61       19.65     24.45 o 
 -11   0  11       13.91        9.35     21.03 o 
  -9   0  11       11.94      -14.46     14.46 o 
  -7   0  11        4.06      -12.49     12.49 o 
  -5   0  11        1.74        9.55     11.33 o 
  -3   0  11        0.33       13.98     14.20 o 
  -1   0  11        7.30       12.64     13.99 o 
   1   0  11        0.02      -25.15     25.15 o 
   3   0  11       15.87       14.15     29.87 o 
   5   0  11        1.74       25.15     31.44 o 
   7   0  11       11.19       18.86     36.15 o 
   9   0  11        3.19       37.73     42.44 o 
 -15   1  11        2.61        4.74     28.15 o 
 -14   1  11        0.04       -3.81     21.55 o 
 -13   1  11       13.47       34.32     17.43 o 
 -12   1  11       80.02       61.01     15.52 o 
 -11   1  11       19.54       18.48     12.85 o 
 -10   1  11       13.20       24.53     12.06 o 
  -9   1  11      163.92      167.97     26.27 o 
  -8   1  11      472.77      424.17     24.63 o 
  -7   1  11      112.76      112.54     12.20 o 
  -6   1  11       83.68       87.73     11.53 o 
  -5   1  11      634.17      661.30     25.61 o 
  -4   1  11     1110.28     1074.48     38.42 o 
  -3   1  11      269.15      273.81     22.38 o 
  -2   1  11       99.12      100.22     12.51 o 
  -1   1  11      854.10      907.10     35.57 o 
   0   1  11     1028.16      924.48     46.58 o 
   1   1  11      216.22      233.37     24.76 o 
   2   1  11       24.56       43.33     18.11 o 
   3   1  11      448.77      405.50     41.67 o 
   4   1  11      474.19      367.35     41.08 o 
   5   1  11       83.27       25.92     23.88 o 
   6   1  11        1.17        1.68     32.22 o 
   7   1  11      126.35      113.87     31.66 o 
   8   1  11      136.44       83.33     55.02 o 
 -15   2  11       56.83       64.17     30.88 o 
 -14   2  11        4.03       39.82     22.10 o 
 -13   2  11        0.54       16.10     19.87 o 
 -12   2  11        0.00       -0.72     14.74 o 
 -11   2  11      274.58      330.68     23.34 o 
 -10   2  11        8.34        6.05     11.51 o 
  -9   2  11       25.61       27.42     12.19 o 
  -8   2  11        1.76        1.14     11.15 o 
  -7   2  11      731.93      876.26     32.12 o 
  -6   2  11        1.83        5.76     10.90 o 
  -5   2  11      145.69      201.55     15.31 o 
  -4   2  11        0.48       -2.67     10.44 o 
  -3   2  11      852.22     1063.38     39.18 o 
  -2   2  11        3.21      -10.45     10.45 o 
  -1   2  11      209.87      247.02     19.21 o 
   0   2  11        6.15       19.08     18.15 o 
   1   2  11      362.15      439.57     41.26 o 
   2   2  11        4.01        9.81     16.88 o 
   3   2  11      103.38      106.99     34.48 o 
   4   2  11       14.68       34.66     22.79 o 
   5   2  11       57.35       36.94     25.56 o 
   6   2  11        0.07       18.08     24.45 o 
   7   2  11       26.78       27.85     30.65 o 
   8   2  11        7.51      -29.87     29.87 o 
 -14   3  11        7.98       -1.43     22.96 o 
 -13   3  11       70.23       89.47     30.78 o 
 -12   3  11       19.00      -16.68     16.68 o 
 -11   3  11       41.09       56.55     19.80 o 
 -10   3  11       18.46        3.86     17.90 o 
  -9   3  11      157.87      196.55     25.41 o 
  -8   3  11       57.43       58.10     12.73 o 
  -7   3  11       54.91       32.86     10.47 o 
  -6   3  11       14.48       10.61      9.29 o 
  -5   3  11      110.11      117.73     12.78 o 
  -4   3  11       66.34       41.23     10.43 o 
  -3   3  11       39.03       33.14     11.45 o 
  -2   3  11        1.64       10.35     11.27 o 
  -1   3  11        1.62       -8.00     10.73 o 
   0   3  11       18.63       13.63     15.88 o 
   1   3  11       20.88        9.64     13.89 o 
   2   3  11        0.50      -15.26     15.26 o 
   3   3  11       29.54       58.53     18.89 o 
   4   3  11        0.00       -2.62     21.65 o 
   5   3  11        9.22      -18.86     33.01 o 
   6   3  11        1.37      -12.58     36.15 o 
   7   3  11       34.34      -11.73     23.88 o 
 -12   4  11       78.75       95.45     23.82 o 
 -11   4  11        6.58       -9.45     18.94 o 
 -10   4  11      279.36      273.42     28.79 o 
  -9   4  11        4.86        7.92     16.72 o 
  -8   4  11      176.81      199.89     24.76 o 
  -7   4  11        8.50       -8.57     13.55 o 
  -6   4  11      838.72      772.03     38.49 o 
  -5   4  11       12.13       19.21     13.72 o 
  -4   4  11      224.02      229.36     21.76 o 
  -3   4  11        9.69       26.01     13.82 o 
  -2   4  11     1116.43     1086.89     39.54 o 
  -1   4  11       12.26       17.68     12.88 o 
   0   4  11      138.16      122.37     20.83 o 
   1   4  11        5.99       -0.30     20.36 o 
   2   4  11      655.73      651.65     53.83 o 
   3   4  11        4.13      -20.36     20.36 o 
   4   4  11       45.56       58.16     36.15 o 
   5   4  11        0.81       -1.57     29.87 o 
 -10   5  11       16.58        8.72     21.49 o 
  -9   5  11       52.80       53.22     22.64 o 
  -8   5  11       82.59      103.40     23.54 o 
  -7   5  11        0.76        2.69     18.86 o 
  -6   5  11       47.69       25.46     19.91 o 
  -5   5  11       87.51       53.52     21.90 o 
  -4   5  11      144.56      164.16     60.52 o 
  -3   5  11        8.30       -5.80     17.68 o 
  -2   5  11       43.16       14.19     19.91 o 
  -1   5  11       64.64       71.60     22.15 o 
   0   5  11      120.61      110.39     24.99 o 
   1   5  11       21.12       23.07     25.94 o 
   2   5  11       12.86        3.39     21.03 o 
   3   5  11       21.67      -25.94     25.94 o 
 -14   0  12      288.85      346.09     65.23 o 
 -12   0  12       28.93       47.91     45.59 o 
 -10   0  12      492.67      554.12     48.34 o 
  -8   0  12        3.53        4.63     26.66 o 
  -6   0  12      512.94      605.76     38.69 o 
  -4   0  12        5.18        6.43     18.11 o 
  -2   0  12      312.04      370.98     37.79 o 
   0   0  12        0.16      -20.43     20.43 o 
   2   0  12      105.85      113.18     36.15 o 
   4   0  12       11.07       11.00     33.01 o 
   6   0  12       21.12       20.43     37.73 o 
   8   0  12       14.08      -11.00     40.87 o 
 -15   1  12        1.23       -6.84     22.42 o 
 -14   1  12        0.18        2.71     18.06 o 
 -13   1  12       17.49       25.86     18.14 o 
 -12   1  12       27.75        6.63     16.09 o 
 -11   1  12        3.07      -11.18     12.61 o 
 -10   1  12        2.63       -3.18     12.39 o 
  -9   1  12       23.78       23.25     13.45 o 
  -8   1  12       17.26       26.93     12.90 o 
  -7   1  12       15.36       14.98     12.20 o 
  -6   1  12       36.95       49.52     13.30 o 
  -5   1  12       14.71        3.74     10.93 o 
  -4   1  12        1.93        4.78     11.01 o 
  -3   1  12       34.88       15.36     13.17 o 
  -2   1  12       74.95       65.83     13.78 o 
  -1   1  12        2.71       25.77     15.62 o 
   0   1  12       27.19       31.28     21.65 o 
   1   1  12       15.51        0.52     19.64 o 
   2   1  12       40.35       37.96     36.94 o 
   3   1  12        1.80        8.65     22.23 o 
   4   1  12       12.17       16.56     23.88 o 
   5   1  12        0.37       22.04     44.80 o 
   6   1  12        9.04       40.23     26.10 o 
   7   1  12        4.50       15.26     28.33 o 
 -15   2  12       66.54       67.83     25.86 o 
 -14   2  12        0.04      -19.38     19.38 o 
 -13   2  12       63.10       60.69     24.23 o 
 -12   2  12        0.58      -16.88     16.88 o 
 -11   2  12      319.19      379.26     28.51 o 
 -10   2  12        0.05       -9.88     12.09 o 
  -9   2  12      106.09      135.21     16.67 o 
  -8   2  12        1.05       25.35     12.59 o 
  -7   2  12      722.09      836.25     38.15 o 
  -6   2  12        0.02       -5.12     13.16 o 
  -5   2  12       47.02       46.85     13.04 o 
  -4   2  12        0.08        7.53     11.95 o 
  -3   2  12      530.22      640.14     31.81 o 
  -2   2  12        0.00      -10.86     10.86 o 
  -1   2  12        0.02        1.47     12.59 o 
   0   2  12        0.46       -7.86     14.15 o 
   1   2  12       72.90       78.50     20.31 o 
   2   2  12        0.14      -21.22     21.22 o 
   3   2  12       10.24       48.99     23.72 o 
   4   2  12        1.09      -14.15     21.12 o 
   5   2  12        1.63      -21.65     21.65 o 
   6   2  12        0.39      -24.99     24.99 o 
   7   2  12       10.80       11.00     37.73 o 
 -14   3  12       14.71       36.04     21.68 o 
 -13   3  12      127.06      126.39     33.87 o 
 -12   3  12       66.40       99.84     24.25 o 
 -11   3  12        2.58       -8.62     18.25 o 
 -10   3  12       97.56       88.29     21.50 o 
  -9   3  12      311.72      264.81     29.09 o 
  -8   3  12      118.89      101.53     14.94 o 
  -7   3  12       32.09       37.19     13.53 o 
  -6   3  12      288.99      248.24     24.49 o 
  -5   3  12      448.89      407.97     21.60 o 
  -4   3  12       78.30       77.33     11.93 o 
  -3   3  12       88.82       70.80     13.95 o 
  -2   3  12      316.98      324.56     22.43 o 
  -1   3  12      325.84      281.36     23.58 o 
   0   3  12       16.07        3.36     12.48 o 
   1   3  12       78.67       91.79     17.62 o 
   2   3  12      129.14      104.26     21.90 o 
   3   3  12      130.00       93.47     28.84 o 
   4   3  12        1.83        4.72     33.01 o 
   5   3  12       29.51      -15.72     34.58 o 
   6   3  12       24.12       22.01     40.87 o 
 -12   4  12        0.02        6.22     20.07 o 
 -11   4  12        1.18      -18.11     18.11 o 
 -10   4  12      179.69      183.14     26.59 o 
  -9   4  12       28.82       38.75     19.13 o 
  -8   4  12       11.91       16.09     18.36 o 
  -7   4  12        3.59        6.47     16.59 o 
  -6   4  12      296.85      314.59     25.38 o 
  -5   4  12       10.07        2.83     13.89 o 
  -4   4  12       48.97       68.47     18.74 o 
  -3   4  12        2.17        6.87     15.37 o 
  -2   4  12      287.41      398.55     43.18 o 
  -1   4  12        0.01      -11.02     16.29 o 
   0   4  12       44.10       67.59     24.38 o 
   1   4  12        0.01       -0.76     20.36 o 
   2   4  12      136.53      158.56     52.66 o 
   3   4  12        2.46      -25.96     43.23 o 
   4   4  12       13.04       33.01     37.73 o 
  -9   5  12        2.71      -13.24     21.03 o 
  -8   5  12        0.01      -10.26     20.77 o 
  -7   5  12        3.91      -15.97     20.54 o 
  -6   5  12       18.48       -3.48     26.72 o 
  -5   5  12        4.85       -0.09     24.36 o 
  -4   5  12        2.30        2.25     29.87 o 
  -3   5  12        7.86       15.88     20.77 o 
  -2   5  12       16.90        0.70     19.64 o 
  -1   5  12       12.56        9.48     19.91 o 
   0   5  12        4.52        2.23     23.58 o 
   1   5  12       11.95      -10.30     22.15 o 
 -15   0  13       38.13       50.45     29.44 o 
 -13   0  13        1.54       26.52     40.08 o 
 -11   0  13       53.14       62.33     30.65 o 
  -9   0  13        0.01       14.93     22.23 o 
  -7   0  13       26.96       17.39     17.33 o 
  -5   0  13        4.29       18.01     19.43 o 
  -3   0  13        1.77        4.13     20.43 o 
  -1   0  13       19.93        3.31     21.03 o 
   1   0  13       48.33       39.30     31.44 o 
   3   0  13       32.29        0.00     34.58 o 
   5   0  13       49.48        7.86     36.15 o 
   7   0  13       22.30       64.45     44.01 o 
 -15   1  13       83.91       60.10     24.66 o 
 -14   1  13        4.05      -20.21     20.21 o 
 -13   1  13       45.59       21.09     18.43 o 
 -12   1  13      410.18      370.40     30.37 o 
 -11   1  13      311.42      327.98     27.63 o 
 -10   1  13        6.09       34.06     14.26 o 
  -9   1  13      209.54      221.24     20.40 o 
  -8   1  13      979.25      948.60     44.09 o 
  -7   1  13      641.14      624.64     32.42 o 
  -6   1  13        0.01       22.11     14.52 o 
  -5   1  13      468.58      533.47     34.49 o 
  -4   1  13     1336.18     1247.34     59.44 o 
  -3   1  13      619.87      598.19     35.37 o 
  -2   1  13        9.47       13.68     14.73 o 
  -1   1  13      436.36      432.66     30.58 o 
   0   1  13      892.76      949.13     59.21 o 
   1   1  13      291.32      265.75     36.11 o 
   2   1  13       11.16       34.80     30.65 o 
   3   1  13      193.68      220.18     34.40 o 
   4   1  13      295.05      284.48     40.56 o 
   5   1  13       85.05       56.11     28.64 o 
   6   1  13        3.91       29.53     27.94 o 
 -14   2  13        0.91       20.45     21.50 o 
 -13   2  13        3.20       -3.08     19.95 o 
 -12   2  13        9.21        3.09     20.34 o 
 -11   2  13        5.02        2.35     15.47 o 
 -10   2  13        0.01        0.85     13.52 o 
  -9   2  13        9.58      -12.35     12.35 o 
  -8   2  13        4.42       -3.81     12.62 o 
  -7   2  13       12.85        6.31     13.09 o 
  -6   2  13        0.06        2.83     14.07 o 
  -5   2  13       13.97        1.74     12.58 o 
  -4   2  13        0.53      -12.88     12.88 o 
  -3   2  13       28.71       14.67     14.24 o 
  -2   2  13        2.37        8.15     14.20 o 
  -1   2  13        3.77        3.47     15.64 o 
   0   2  13        3.86      -13.70     17.48 o 
   1   2  13       37.81       45.06     20.83 o 
   2   2  13       10.30       -5.84     23.26 o 
   3   2  13        0.73      -22.01     22.01 o 
   4   2  13        1.41       12.61     33.80 o 
   5   2  13       24.65       72.19     29.95 o 
   6   2  13        8.86      -31.44     31.44 o 
 -13   3  13       57.70       91.67     25.21 o 
 -12   3  13      151.93      134.59     33.95 o 
 -11   3  13      133.55      153.42     30.23 o 
 -10   3  13       17.68       19.19     19.38 o 
  -9   3  13      224.03      250.96     29.00 o 
  -8   3  13      359.69      311.37     31.03 o 
  -7   3  13      258.89      274.40     31.08 o 
  -6   3  13        9.62       23.97     15.03 o 
  -5   3  13      408.81      372.19     26.80 o 
  -4   3  13      462.52      428.22     29.30 o 
  -3   3  13      195.78      194.60     21.43 o 
  -2   3  13        1.40      -10.22     12.16 o 
  -1   3  13      312.10      296.59     32.75 o 
   0   3  13      292.77      266.77     25.03 o 
   1   3  13       57.23       38.85     19.83 o 
   2   3  13        0.15      -17.29     18.15 o 
   3   3  13      111.16      130.47     44.01 o 
   4   3  13       94.22      165.05     47.16 o 
   5   3  13        6.70      -31.44     36.15 o 
 -11   4  13        5.63      -16.33     43.49 o 
 -10   4  13      157.96      131.33     24.48 o 
  -9   4  13        2.10       -3.85     19.84 o 
  -8   4  13       16.64       20.76     19.17 o 
  -7   4  13        7.90        8.37     18.28 o 
  -6   4  13      241.49      247.07     31.43 o 
  -5   4  13        1.11       33.31     17.74 o 
  -4   4  13       87.14      102.17     21.39 o 
  -3   4  13        3.20      -14.03     14.99 o 
  -2   4  13      192.19      183.71     29.76 o 
  -1   4  13        0.07       -7.86     23.58 o 
   0   4  13      101.77      111.42     28.20 o 
   1   4  13        0.01       -8.47     22.77 o 
   2   4  13       88.85       56.39     26.61 o 
   3   4  13        0.07      -19.85     22.15 o 
  -8   5  13       50.36       66.91     24.92 o 
  -7   5  13       16.04        3.99     21.48 o 
  -6   5  13        6.56       47.45     22.96 o 
  -5   5  13        3.46      -13.69     20.77 o 
  -4   5  13       82.30       74.61     24.84 o 
  -3   5  13       44.40       23.00     21.03 o 
  -2   5  13        8.33        2.23     30.65 o 
  -1   5  13        0.29       -2.54     22.79 o 
 -14   0  14      439.61      466.61     69.16 o 
 -12   0  14       35.43       21.62     27.08 o 
 -10   0  14     1339.12     1537.12     87.81 o 
  -8   0  14       73.06      104.88     27.72 o 
  -6   0  14     2195.77     2200.35    117.89 o 
  -4   0  14      118.87      115.97     30.01 o 
  -2   0  14     1483.28     1379.62     81.12 o 
   0   0  14       84.04      109.23     29.44 o 
   2   0  14      404.56      443.28     66.02 o 
   4   0  14       22.51       18.86     39.30 o 
   6   0  14       55.03       69.16     47.16 o 
 -14   1  14        3.42        5.67     22.34 o 
 -13   1  14      117.85      132.85     22.81 o 
 -12   1  14      403.71      346.42     29.60 o 
 -11   1  14      129.01      117.61     23.74 o 
 -10   1  14        1.25       25.33     16.61 o 
  -9   1  14      254.09      274.25     23.30 o 
  -8   1  14      924.44      831.36     40.42 o 
  -7   1  14      426.96      345.05     27.86 o 
  -6   1  14        9.35       13.07     15.49 o 
  -5   1  14      328.57      333.29     27.70 o 
  -4   1  14     1245.59     1013.55     45.91 o 
  -3   1  14      710.15      659.53     38.85 o 
  -2   1  14       56.44       52.77     17.27 o 
  -1   1  14      276.44      313.87     27.86 o 
   0   1  14      898.75      784.52     43.76 o 
   1   1  14      510.80      396.52     43.81 o 
   2   1  14       56.08       34.75     26.61 o 
   3   1  14      159.93      179.52     35.00 o 
   4   1  14      362.06      383.92     70.74 o 
   5   1  14      171.82      165.55     35.52 o 
 -14   2  14        0.38        1.98     21.55 o 
 -13   2  14      295.47      333.46     47.37 o 
 -12   2  14        0.06       10.84     21.32 o 
 -11   2  14      829.96     1002.35    156.41 o 
 -10   2  14        3.59       10.35     16.25 o 
  -9   2  14     1123.04     1174.62     45.14 o 
  -8   2  14        1.61       22.65     16.56 o 
  -7   2  14     2184.80     2317.44     82.62 o 
  -6   2  14       13.26       58.81     17.46 o 
  -5   2  14     2060.94     2047.84     74.62 o 
  -4   2  14        8.73       79.40     18.63 o 
  -3   2  14     2719.16     2740.82     95.26 o 
  -2   2  14       20.75       14.20     16.88 o 
  -1   2  14     1755.71     1860.74     70.89 o 
   0   2  14       14.53       39.08     18.41 o 
   1   2  14     1544.00     1630.37     80.84 o 
   2   2  14       13.16       48.67     27.08 o 
   3   2  14      802.46      922.57     71.14 o 
   4   2  14       12.51       53.27     29.31 o 
   5   2  14      468.84      470.83     51.68 o 
 -13   3  14       30.85        2.18     21.91 o 
 -12   3  14       12.84      -14.25     30.73 o 
 -11   3  14       29.18       26.02     20.52 o 
 -10   3  14      127.11       84.13     24.41 o 
  -9   3  14       56.47        9.44     19.56 o 
  -8   3  14        8.96       29.56     19.65 o 
  -7   3  14       43.07       38.11     20.02 o 
  -6   3  14       75.89       83.40     18.48 o 
  -5   3  14       62.26       55.84     23.83 o 
  -4   3  14        6.50       11.37     15.62 o 
  -3   3  14       23.98       39.04     16.52 o 
  -2   3  14        5.28       -0.44     15.13 o 
  -1   3  14       43.78       10.07     16.21 o 
   0   3  14        8.64       28.60     17.65 o 
   1   3  14        5.58        1.48     20.18 o 
   2   3  14        4.09       -0.45     27.51 o 
   3   3  14       21.44       22.01     36.15 o 
   4   3  14        7.09      -12.58     34.58 o 
 -10   4  14        3.87        8.35     21.04 o 
  -9   4  14        0.88      -10.12     18.78 o 
  -8   4  14       16.65       15.79     21.88 o 
  -7   4  14        1.46       -7.39     17.42 o 
  -6   4  14       19.01       64.57     21.17 o 
  -5   4  14        4.72        1.97     18.11 o 
  -4   4  14       60.35       67.91     24.99 o 
  -3   4  14        0.03       16.93     21.48 o 
  -2   4  14       48.09      172.81     55.02 o 
  -1   4  14        3.66      -20.43     28.29 o 
   0   4  14       69.12       98.26     29.31 o 
   1   4  14        0.32        7.16     27.51 o 
 -13   0  15        4.76       25.71     29.44 o 
 -11   0  15        9.49      -10.44     24.99 o 
  -9   0  15        3.19      -19.10     21.90 o 
  -7   0  15        0.01       19.36     44.01 o 
  -5   0  15        0.36       28.29     24.45 o 
  -3   0  15        8.79        9.72     31.44 o 
  -1   0  15        0.09      -14.53     24.99 o 
   1   0  15        4.28       28.29     37.73 o 
   3   0  15        1.13      -28.29     37.73 o 
   5   0  15        0.00       39.30     47.16 o 
 -14   1  15       20.50      -17.73     20.76 o 
 -13   1  15        6.10        8.06     23.06 o 
 -12   1  15       55.27       35.37     21.78 o 
 -11   1  15       30.43       19.47     18.14 o 
 -10   1  15       50.71       66.38     19.89 o 
  -9   1  15        8.07       31.71     18.15 o 
  -8   1  15       55.20       55.75     19.98 o 
  -7   1  15       33.07       30.28     17.84 o 
  -6   1  15       38.60       37.74     17.65 o 
  -5   1  15        3.62       12.82     16.27 o 
  -4   1  15       14.38       -0.94     16.66 o 
  -3   1  15       26.88       23.32     17.48 o 
  -2   1  15        2.86       -4.40     17.16 o 
  -1   1  15        0.46       -9.91     17.43 o 
   0   1  15        1.88       -8.16     17.68 o 
   1   1  15       15.58       21.80     31.54 o 
   2   1  15        2.17      -25.56     25.56 o 
   3   1  15        0.05      -11.04     27.22 o 
   4   1  15       13.89       18.80     29.31 o 
 -13   2  15        0.05       26.01     23.58 o 
 -12   2  15        1.67        2.49     48.32 o 
 -11   2  15      135.14      100.85     34.15 o 
 -10   2  15        7.19      -19.87     19.87 o 
  -9   2  15        0.09        4.61     16.59 o 
  -8   2  15        0.38      -15.42     15.42 o 
  -7   2  15      237.33      242.67     25.22 o 
  -6   2  15        0.88       -1.53     15.47 o 
  -5   2  15        4.46       20.90     17.24 o 
  -4   2  15        0.26       18.47     16.30 o 
  -3   2  15      207.77      207.42     24.83 o 
  -2   2  15        0.53       -9.40     16.21 o 
  -1   2  15       23.25       37.96     19.00 o 
   0   2  15        0.13       15.76     18.35 o 
   1   2  15       84.36       98.27     27.34 o 
   2   2  15        1.20      -23.78     23.78 o 
   3   2  15       30.27       19.79     28.20 o 
   4   2  15        0.03       22.44     30.19 o 
 -12   3  15       18.41       39.17     23.31 o 
 -11   3  15       15.89       14.94     20.51 o 
 -10   3  15        0.05       -4.87     30.71 o 
  -9   3  15       20.70       22.11     21.51 o 
  -8   3  15       12.42       16.71     20.55 o 
  -7   3  15        8.71        5.78     18.67 o 
  -6   3  15        2.00        5.68     18.85 o 
  -5   3  15        0.77      -18.04     18.04 o 
  -4   3  15        0.26        0.98     19.56 o 
  -3   3  15        0.61       -6.81     18.92 o 
  -2   3  15        0.74      -10.07     17.83 o 
  -1   3  15        6.18        5.69     18.66 o 
   0   3  15        6.34       -0.51     22.85 o 
   1   3  15        1.51       -9.08     24.99 o 
   2   3  15        0.29        7.16     33.01 o 
  -9   4  15        2.39       -3.89     35.37 o 
  -8   4  15       90.93       97.69     28.33 o 
  -7   4  15        1.05      -20.77     20.77 o 
  -6   4  15        2.31        1.23     27.51 o 
  -5   4  15        3.43      -21.49     21.49 o 
  -4   4  15      108.05       64.67     27.22 o 
  -3   4  15        0.24       23.39     22.77 o 
  -2   4  15        5.99        0.97     23.03 o 
  -1   4  15        0.84      -19.09     22.28 o 
   0   4  15       62.32      115.86     32.00 o 
 -14   0  16       21.22       24.36     38.51 o 
 -12   0  16      114.35       89.44     33.89 o 
 -10   0  16       37.78       40.08     28.90 o 
  -8   0  16      189.00      260.69     40.01 o 
  -6   0  16       29.64       66.15     27.72 o 
  -4   0  16       95.26       97.74     30.43 o 
  -2   0  16       14.48       16.94     26.81 o 
   0   0  16        5.88       -3.65     27.72 o 
   2   0  16        9.49        0.00     39.30 o 
 -13   1  16       33.63      -14.53     22.55 o 
 -12   1  16      354.34      258.84     36.76 o 
 -11   1  16      259.33      316.56     30.18 o 
 -10   1  16       28.77       54.50     20.29 o 
  -9   1  16      120.68      114.64     21.95 o 
  -8   1  16      771.74      665.03     40.92 o 
  -7   1  16      536.11      547.32     37.33 o 
  -6   1  16       68.07       64.43     19.20 o 
  -5   1  16      251.61      224.58     25.70 o 
  -4   1  16      876.89      736.25     51.68 o 
  -3   1  16      487.95      455.68     44.19 o 
  -2   1  16       55.26       75.45     21.20 o 
  -1   1  16      237.62      189.84     34.59 o 
   0   1  16      474.89      427.84     34.76 o 
   1   1  16      192.80      146.22     29.49 o 
   2   1  16       20.37       15.36     28.64 o 
   3   1  16      101.43       29.30     29.44 o 
 -12   2  16        0.41       15.79     22.08 o 
 -11   2  16      322.23      373.07     57.92 o 
 -10   2  16        1.26       -5.47     20.40 o 
  -9   2  16      648.50      666.66     48.89 o 
  -8   2  16        0.52       14.39     17.98 o 
  -7   2  16      358.70      358.44     42.65 o 
  -6   2  16        3.52       -7.17     16.51 o 
  -5   2  16      786.06      766.56     58.76 o 
  -4   2  16        0.06       35.17     19.27 o 
  -3   2  16      182.52      248.17     27.63 o 
  -2   2  16        2.70       -3.77     17.97 o 
  -1   2  16      560.33      539.08     38.78 o 
   0   2  16        2.43       -5.33     18.36 o 
   1   2  16       52.04       51.87     22.05 o 
   2   2  16        0.45       -3.89     23.11 o 
 -11   3  16       35.52       68.38     25.17 o 
 -10   3  16       19.94       51.90     28.15 o 
  -9   3  16        0.58       10.10     21.68 o 
  -8   3  16       21.48       -0.95     20.57 o 
  -7   3  16       82.70       84.40     23.98 o 
  -6   3  16       54.05       30.83     22.03 o 
  -5   3  16        0.07       13.60     21.32 o 
  -4   3  16       29.86       17.86     20.79 o 
  -3   3  16       77.95       78.60     23.75 o 
  -2   3  16       55.45       42.09     21.61 o 
  -1   3  16        0.15      -13.05     20.32 o 
   0   3  16       14.76       43.01     27.72 o 
   1   3  16       30.61       11.63     26.16 o 
  -7   4  16        3.11        1.64     25.94 o 
  -6   4  16      181.47      279.62     38.89 o 
  -5   4  16        0.14       40.03     39.30 o 
  -4   4  16        2.86       30.50     25.68 o 
  -3   4  16        5.15      -12.79     24.38 o 
 -13   0  17        5.32       -7.86     41.66 o 
 -11   0  17       26.31       50.16     30.19 o 
  -9   0  17        9.57       17.06     45.59 o 
  -7   0  17        5.14        9.62     29.08 o 
  -5   0  17       10.54       10.57     25.68 o 
  -3   0  17       11.67        5.92     28.84 o 
  -1   0  17       12.72        9.52     28.84 o 
   1   0  17       39.34       19.00     79.38 o 
 -12   1  17        9.66       -3.82     20.42 o 
 -11   1  17       37.10        4.66     20.42 o 
 -10   1  17       10.57       -3.95     19.16 o 
  -9   1  17        1.74      -17.30     17.30 o 
  -8   1  17       30.58        3.65     19.65 o 
  -7   1  17       61.55       62.01     20.77 o 
  -6   1  17       50.51       38.93     19.62 o 
  -5   1  17        0.24      -19.97     19.97 o 
  -4   1  17       50.27       50.76     20.93 o 
  -3   1  17       56.30       35.94     21.78 o 
  -2   1  17       58.57       43.64     22.37 o 
  -1   1  17        0.02        2.93     20.55 o 
   0   1  17       34.73       20.57     21.90 o 
   1   1  17       30.31       15.88     21.46 o 
 -11   2  17        0.70       -7.08     23.34 o 
 -10   2  17        1.38       29.22     23.77 o 
  -9   2  17       55.91       22.31     23.79 o 
  -8   2  17        2.82       26.57     22.64 o 
  -7   2  17        4.61       25.71     19.35 o 
  -6   2  17        0.00        6.50     18.58 o 
  -5   2  17       72.00      107.06     22.73 o 
  -4   2  17        0.91      -19.40     19.40 o 
  -3   2  17       13.07       -3.20     19.68 o 
  -2   2  17        0.66       19.41     20.39 o 
  -1   2  17       46.85       28.13     21.78 o 
   0   2  17        0.01       19.42     26.77 o 
  -9   3  17       44.72       41.91     23.82 o 
  -8   3  17       55.56       59.85     24.48 o 
  -7   3  17       31.08       34.68     23.28 o 
  -6   3  17        0.22       26.10     32.09 o 
  -5   3  17       44.24       49.04     28.08 o 
  -4   3  17       56.08       53.34     23.37 o 
  -3   3  17       33.33       18.92     22.65 o 
  -2   3  17        0.23       15.75     27.52 o 
 -12   0  18       44.98       41.81     68.38 o 
 -10   0  18      517.93      546.08     57.77 o 
  -8   0  18       82.21       82.86     36.94 o 
  -6   0  18      578.25      723.37    144.62 o 
  -4   0  18       95.18      171.71     48.73 o 
  -2   0  18      274.58      287.39     46.64 o 
   0   0  18       71.96       63.79     36.93 o 
 -11   1  18      133.06      130.58     30.13 o 
 -10   1  18      131.41      145.17     25.32 o 
  -9   1  18        1.50        8.69     20.11 o 
  -8   1  18      143.53      159.77     25.44 o 
  -7   1  18      321.55      283.89     30.19 o 
  -6   1  18      254.50      251.63     29.41 o 
  -5   1  18        5.79       16.58     20.09 o 
  -4   1  18      193.08      187.12     28.28 o 
  -3   1  18      345.41      352.88     36.08 o 
  -2   1  18      210.71      192.70     41.25 o 
  -1   1  18        4.00       11.80     29.72 o 
   0   1  18      111.88      119.49     26.25 o 
 -10   2  18        0.19        3.95     24.20 o 
  -9   2  18       38.97       44.70     25.43 o 
  -8   2  18        0.17        1.04     22.90 o 
  -7   2  18      105.02       78.60     26.19 o 
  -6   2  18        0.01       12.49     23.09 o 
  -5   2  18       42.60      107.43     28.15 o 
  -4   2  18        0.12      -27.12     27.12 o 
  -3   2  18       40.60       23.95     24.49 o 
  -2   2  18        0.46      -14.45     22.98 o 
  -9   0  19        1.30       29.45     35.37 o 
  -7   0  19        1.90      -26.68     26.68 o 
  -5   0  19        0.60       30.45     50.30 o 
  -3   0  19        0.76      -30.55     30.55 o 
  -9   1  19        3.54        8.64     26.85 o 
  -8   1  19        0.14       -9.66     22.30 o 
  -7   1  19        0.39       -0.83     21.47 o 
  -6   1  19       14.06       14.73     22.00 o 
  -5   1  19        8.39       -2.52     21.03 o 
  -4   1  19        0.01       -5.45     21.65 o 
  -3   1  19        3.85      -20.13     22.13 o 
                                                 
